# Supplementary material for: Correlation between early dynamics in circulating tumour DNA and outcome from FOLFIRI treatment in metastatic colorectal cancer
Source: Sci Rep. 2019 Aug 8;9:11542. doi: 10.1038/s41598-019-47708-1 (PMC6687711; doi:10.1038/s41598-019-47708-1)
Supplement: Supplementary file 2 — Supplementary Tables 1-7 [file 41598_2019_47708_MOESM2_ESM.xlsx]

## Sheet: Sup Table1
	Supplementary Table 1. Patient characteristics at pre-treatment and information of treatment.
	Patient	Age at start of treatment	Sex	Removal primary tumor	Localisation primary tumor	met liver	met lung	met lymph nodes	met abdominal wall	met, other	Panitumumab/Bevacizumab	Gene Mutated
	101	53	Female	Yes	right	Yes	Yes	No	No	Yes	Unknown	KRAS
	102	48	Male	Yes	rectum	Yes	Yes	No	No	No	Panitumumab from 1. serie	TP53
	103	68	Male	Yes	left	No	No	No	Yes	No	Unknown	KRAS
	104	56	Male	No	rectum	Yes	Yes	No	No	No	Bevacizumab from 2. serie	APC
	105	63	Female	No	right	No	No	Yes	No	No	Unknown	BRAF
	106	29	Male	Yes	left	No	No	No	Yes	No	Panitumumab from 1. serie	No mut detected
	107	61	Female	No	left	No	No	No	No	No	Unknown	KRAS
	108	68	Female	Yes	left	No	Yes	Yes	No	No	No the first 8 series	No mut detected
	109	69	Female	Unknown	right	Yes	No	No	No	No	Bevacizumab from 3. serie	PARK2
	110	65	Female	No	rectum	Yes	Yes	Yes	No	No	Unknown	KRAS
	111	45	Female	No	left	Yes	No	No	No	No	Bevacizumab from 2. serie	KRAS
	112	74	Female	No	left	No	Yes	Yes	No	No	Unknown	ERBB2
	113	62	Male	Yes	rectum	No	Yes	No	No	No	Panitumumab from 1. serie	TP53
	114	68	Male	Unknown	left	No	No	No	No	Yes	Bevacizumab from 7. serie	TP53
	115	64	Male	Yes	left	No	Yes	Yes	No	No	No the first 8 series	KRAS
	116	47	Female	No	left	Yes	No	No	No	No	Bevacizumab from 1. serie	KRAS
	117	71	Male	No	right	Yes	No	Yes	No	No	Unknown	KRAS
	118	81	Male	No	left	Yes	Yes	Yes	No	No	No the first 8 series	KRAS
	119	67	Male	No	Unknown	Yes	Yes	No	No	No	No the first 8 series	KRAS
	120	63	Male	No	rectum	Yes	Yes	Yes	No	No	Unknown	MET
	121	57	Female	Yes	right	No	No	Yes	No	No	No the first 8 series	TP53
	122	65	Female	Yes	right	No	No	Yes	No	No	No the first 8 series	KRAS
	123	70	Male	No	left	Yes	No	No	No	No	Cetuximab from 2. serie	TP53
	124	66	Male	Yes	left	No	No	No	No	No	Cetuximab from 2. serie	TP53

## Sheet: Sup Table2
	Supplementary Table 2. dMIQE checklist for authors, reviewers and editors.
	Experimental design	Importance (All essential information (E) must be submitted with the manuscript. Desirable information (D) should be submitted if possible.)	Comments (NR: Not relevant)
	Definition of experimental and control groups	E	No groups compared in the present paper
	Number within each group	E	No groups compared in the present paper, but the number of patients is 24.
	Assay carried out by core lab or investigator's lab?	D	All assays were carried out in-house.
	Power analysis	D	NR
	SAMPLE
	Description	E	See Materials and Methods, section: “Isolation and quantification of DNA”
	Volume or mass of sample processed	E	EDTA plasma: median 3.5 mL.
			See Materials and Methods, section: “Isolation and quantification of DNA”
	Microdissection or macrodissection	E	NR
	Processing procedure	E	See Materials and Methods, section: “Isolation and quantification of DNA”
	If frozen - how and how quickly?	E	All DNA samples were frozen immediately after purification. Collected plasma samples were processed and frozen within 3 hours.
	If fixed - with what, how quickly?	E	NR
	Sample storage conditions and duration	E	-80 degrees. See Materials and Methods, section: “Isolation and quantification of DNA”
	NUCLEIC ACID EXTRACTION
	Quantification - instrument/method	E	Tumour DNA: Qubit. DNA from plasma: ddPCR. See Materials and Methods, section: “Isolation and quantification of DNA”.
	Storage conditions: temperature, concentration, duration, buffer	E	Stored at -80 degrees, up to two years in respective kit elution buffers.
	DNA or RNA quantification	E	DNA quantification by Qubit or ddPCR. See Materials and Methods, section: “Isolation and quantification of DNA”
	Quality/integrity-instrument/method; e.g. RIN/RQI and trace or 3’:5’	E	NR
	Template structural information	E	See Materials and Methods
	Template modification (digestion, sonication, pre-amplification etc.)	E	Materials and Methods
			Sonication of FFPE and leucocyte DNA.
	Template treatment (initial heating or chemical denaturation)	E	No
	Inhibition dilution or spike;	E	All assays were tested for inhibition by dilution series in-house. This was not found.
	DNA contamination assessment of RNA sample	E	NR
	Details of DNase treatment where performed	E	NR
	Manufacturer of reagents used and catalogue number	D	See Materials and Methods
	Storage of nucleic acid: temperature, concentration, duration, buffer	E	Stored at -80 degrees, up to two years in respective kit elution buffers. See Materials and Methods, section: “Isolation and quantification of DNA”
	REVERSE TRANSCRIPTION (If necessary)
	cDNA priming method + concentration	E	NR
	One or two step protocol	E	NR
	Amount of RNA used per reaction	E	NR
	Detailed reaction components and conditions	E	NR
	RT efficiency	D	NR
	Estimated copies measured with and without addition of RT*	D	NR
	Manufacturer of reagents used and catalogue number	D	NR
	Reaction volume (for two step reverse transcription reaction)	D	NR
	Storage of cDNA: temperature, concentration, duration, buffer	D	NR
	dPCR TARGET INFORMATION
	Sequence accession number	E	See Supplementary Table 3
	Location of amplicon	D	See Supplementary Table 3
	Amplicon length	E	See Supplementary Table 3
	In silico specificity screen (BLAST, etc)	E	Yes performed on all assays.
	Pseudogenes, retropseudogenes or other homologs?	D	NR
	Sequence alignment	D	Yes performed on all assays. Done in earlier publications. Also see Supplementary Table 3
	Secondary structure analysis of amplicon and GC content	D	Analysis of this was performed on all assays.
	Location of each primer by exon or intron (if applicable)	E	NR
	Where appropriate, which splice variants are targeted?	E	NR
	dPCR OLIGONUCLEOTIDES
	Primer sequences and/or amplicon context sequence**	E	See Supplementary Table 3
	RTPrimerDB Identification Number	D	NR
	Probe sequences**	D	See Supplementary Table 3
	Location and identity of any modifications	E	See Supplementary Table 3
	Manufacturer of oligonucleotides	D	Sigma Aldrich
	Purification method	D	Probes HPLC purified, primers desalted
	dPCR PROTOCOL
	Complete reaction conditions	E	See Supplementary Table 3. Amplification protocol: 95°C 10 min, (95°C 30 sec, XX°C 30 sec) x45 & 98°C 10 min. XX= assay specific temperature.
	Reaction volume and amount of RNA/cDNA/DNA	E	22 µL. 9 µL cfDNA. See Materials and Methods, section DNA quantification by ddPCR.
	Primer, (probe), Mg++ and dNTP concentrations	E	18 mM forward and reverse primer, 0.05 mM probe. See Materials and Methods, “DNA quantification by ddPCR”.
	Polymerase identity and concentration	E	Supermix for probes (no UTP) used. See Materials and Methods, Section “DNA quantification by ddPCR”
	Buffer/kit Catalogue No and manufacturer	E	See Materials and Methods, “DNA quantification by ddPCR”
	Exact chemical constitution of the buffer	D	See supplier for information on buffers and chemical reagents in kit.
	Additives (SYBR Green I, DMSO, etc.)	E	No. See Materials and Methods, Section DNA quantification by ddPCR
	Plates/tubes Catalogue No and manufacturer	D	Not provided
	Complete thermocycling parameters	E	See Supplementary Table 3. Amplification protocol: 95°C 10 min, (95°C 30 sec, XX°C 30 sec) x45 & 98°C 10 min. XX= assay specific temperature.
	Reaction setup	D	See Materials and Methods, Section "DNA quantification by ddPCR"
	Gravimetric or volumetric dilutions (manual/robotic)	D	All dilutions were volumetric and
			done manually
	Total PCR reaction volume prepared	D	22 uL. See Materials and Methods, Section "DNA quantification by ddPCR"
	Partition number	E	See Materials and Methods
	Individual partition volume	E	See Materials and Methods, Section "DNA quantification by ddPCR"
	Total volume of the partitions measured (effective reaction size)	E	Average accepted droplets for mutation analyses: 14200. Vol per droplet is 0.834 nL. Mean effective reaction size is estimated as 11.8 µL.
	Partition volume variance/standard deviation	D	Not provided
	Comprehensive details and appropriate use of controls	E	See Materials and Methods, Section: 2.4. Development and test of ddPCR assays for analysis of somatic point mutations
	Manufacturer of dPCR instrument	E	Bio-Rad
	dPCR VALIDATION
	Optimisation data for the assay	D	Not provided
	Specificity (when measuring rare mutations, pathogen sequences etc.)	E	LOB and LOD provided in Supplementary Table 3
	Limit of detection of calibration control	D	Not provided
	If multiplexing, comparison with singleplex assays	E	The performance of all assays in multiplex set-up, were equal to the performance in singleplex set-up. Representative results are given in supplementary figure 4.
	DATA ANALYSIS
	Average copies per partition (λ or equivalent )	E	For total cfDNA (CHR3/gCYC): 725 copies (range 50-5500).
			For mutationsassays: 380 copies (range 0- 5654).
	dPCR analysis program (source, version)	E	See Materials and Methods, Section: 2.3. DNA quantification by ddPCR
	Outlier identification and disposition	E	See Materials and Methods, Section: 2.3. DNA quantification by ddPCR
	Results of NTCs	E	Representative results are given in supplementary figures 5-6.
	Examples of positive(s) and negative experimental results as supplemental data	E	Representative results are given in supplementary figures 5-6.
	Where appropriate, justification of number and choice of reference genes	E	NR
	Where appropriate, description of normalisation method	E	NR
	Number and concordance of biological replicates	D	NR
	Number and stage (RT or qPCR) of technical replicates	E	NR
	Repeatability (intra-assay variation)	E	NR
	Reproducibility (inter-assay/user/lab etc. variation )	D	NR
	Experimental variance or confidence interval***	E	Given where appropriate. See text.
	Statistical methods used for analysis	E	See Materials and Methods, section "Statistical analysis”
	Data submission using RDML	D	Not provided

## Sheet: Sup Table3
	Supplementary Table 3. Primers and probes for ddPCR assays. All probes contain a 5' 6-FAM, HEX or VIC and a 3´black hole quencher-1 (BHQ-1).
	Assay	Sequences		Rerences	Amplicon length (bp)	Amplification temp.	Patients	LOB (CopiesPer20uLWell)	LOD (CopiesPer20uLWell)
	Chr3 (Reference)	Sense primer (5’-3’)	CTAGAAGATCTACCTCCAAGAGG	Schøler, L. V., Thomas, R. et al., Clinical Cancer Research, June 9, 2017; DOI: 10.1158/1078-0432.CCR-17-0510	82	60	All	NR	NR
		Antisense primer (5’-3’)	CCAGGCTGAAGCTATTCCAG
		Probe (5’-3’)	CTCATACATCTGGCATATGGGCTGG
	gCYC (Reference)	Sense primer (5’-3’)	ACATGGGTACTAAGCAACAAAATAAG	Schøler, L. V., Thomas, R. et al., Clinical Cancer Research, June 9, 2017; DOI: 10.1158/1078-0432.CCR-17-0510	132	60	All	NR	NR
		Antisense primer (5’-3’)	CACAATTGGAACATCTTTGTTAAAC
		Probe (5’-3’)	TTGCAGACAAGGTCCCAAAGACAGCA
	PBC (Lymphocyte contamination control)		See reference	Pallisgaard N AR, Spindler KG, Jakobsen A. European Journal of Cancer.Vol 49:suppl.4, Abstract MC13-088, 2013.		58	All	NR	NR
		Sense primer (5’-3’)	ACCTCAGATATATTTCTTCATG	Milbury, C.A et al., Biomolecular Detection and Quantification 1 (2014), 8-22.	110	60	105	6.4	2.24
	BRAF (V600E)	Antisense primer (5’-3’)	CCAGACAACTGTTCAAAC
		Probe (5’-3’)	TCGAGATTTCACTGTAGCT
	KRAS (G13D)	Sense primer (5’-3’)	CTGAAAATGACTGAATATAAACTTGTGG	Milbury, C.A et al., Biomolecular Detection and Quantification 1 (2014), 8-22.	75	60	115, 118, 119	6.47	2
		Antisense primer (5’-3’)	TAGCTGTATCGTCAAGGCACTC
		Mut probe (5’-3’)	FAM-CTGGTGACGTAGGC
		WT probe (5’-3’)	VIC-CTGGTGGCGTAGGC
	KRAS (G12V)	Sense primer (5’-3’)	CTGAAAATGACTGAATATAAACTTGTGG	Milbury, C.A et al., Biomolecular Detection and Quantification 1 (2014), 8-22.	75	60	101, 111, 117	0	3
		Antisense primer (5’-3’)	TAGCTGTATCGTCAAGGCACTC
		Mut probe (5’-3’)	FAM-TTGGAGCTGTTGGCGTA
		WT probe (5’-3’)	VIC-TTGGAGCTGGTGGCGTA
	KRAS (G12A)	Sense primer (5’-3’)	CTGAAAATGACTGAATATAAACTTGTGG	Milbury, C.A et al., Biomolecular Detection and Quantification 1 (2014), 8-22.	75	59	116	1.31	4.9
		Antisense primer (5’-3’)	TAGCTGTATCGTCAAGGCACTC
		Mut probe (5’-3’)	FAM-TTGGAGCTGCTGGCGTA
		WT probe (5’-3’)	VIC-TTGGAGCTGGTGGCGTA
	KRAS (G12C)	Sense primer (5’-3’)	CTGAAAATGACTGAATATAAACTTGTGG	Milbury, C.A et al., Biomolecular Detection and Quantification 1 (2014), 8-22.	75	59	110	1.76	5.68
		Antisense primer (5’-3’)	TAGCTGTATCGTCAAGGCACTC
		Mut probe (5’-3’)	FAM-TTGGAGCTTGTGGCGTA
		WT probe (5’-3’)	VIC-TTGGAGCTGGTGGCGTA
	KRAS (G12D)	Sense primer (5’-3’)	CTGAAAATGACTGAATATAAACTTGTGG	Milbury, C.A et al., Biomolecular Detection and Quantification 1 (2014), 8-22.	75	62	101, 103, 107	2.6	6.96
		Antisense primer (5’-3’)	TAGCTGTATCGTCAAGGCACTC
		Mut probe (5’-3’)	FAM-TTGGAGCTGATGGCGTA
		WT probe (5’-3’)	VIC-TTGGAGCTGGTGGCGTA
	TP53-221T<TTC	Sense primer (5’-3’)	CATAGGGCACCACCACACTA		89	60	102	1	5
		Antisense primer (5’-3’)	TCAGCATCTTATCCGAGTGG
		Mut probe (5’-3’)	FAM-TGTCGAAAAGTGTTTGTCATCCAA
		WT probe (5’-3’)	HEX-TGTCGAAAAGTGTTTCTGTCATCC
	APC-507C>T	Sense primer (5’-3’)	CAGGAGACCCCACTCATGTT		162	61.6	104	1	5
		Antisense primer (5’-3’)	CATGGTTTGTCCAGGGCTAT
		Mut probe (5’-3’)	FAM-CCAGCTCCGTTTAGAGTGAACC
		WT probe (5’-3’)	HEX-CCAGCTCCGTTCAGAGTGAAC
	PARK2-214G>A	Sense primer (5’-3’)	GGTTTCTTTGGAGGCTGCTT		67	61.6	109	1	5
		Antisense primer (5’-3’)	CCAGGCCTACAGAGTCGATG
		Mut probe (5’-3’)	FAM-AGCCTGCTCGGCAGCTCTTT
		WT probe (5’-3’)	HEX-CCTGCTCGGCGGCTCTTT
	ERBB2-392A>G	Sense primer (5’-3’)	AACGTGCTGGTCAAGAGTCC		97	55.6	112	1	5
		Antisense primer (5’-3’)	GTCTCGTCAATGTCCAGCAG
		Mut probe (5’-3’)	FAM-CAAAATTGCAGACTTCGGGC
		WT probe (5’-3’)	HEX-AATTACAGACTTCGGGCTGGCT
	TP53-003G>A	Sense primer (5’-3’)	GGCATCCTTGAGTTCCAA		94	55.6	113	1	5
		Antisense primer (5’-3’)	TACTTCTCCCCCTCCTCTGT
		Mut probe (5’-3’)	FAM-CCTCATTCAGCTCTCAGAACATCT
		WT probe (5’-3’)	HEX-CCTCATTCAGCTCTCGGAACATCT
	TP53-533G>A	Sense primer (5’-3’)	TCATCTGGACCTGGGTCTTC		78	56.7	114	0	3
		Antisense primer (5’-3’)	GTCCCAAGCAATGGATGATT
		Mut probe (5’-3’)	FAM-TGAACCATTATTCAATATCGTCCGGG
		WT probe (5’-3’)	HEX-CCATTGTTCAATATCGTCCGGG
	MET-022G>A	Sense primer (5’-3’)	GCCCATCCTTTTCTGAACTG		118	61.6	120	1	5
		Antisense primer (5’-3’)	GGATACGGAGCGACACATTT
		Mut probe (5’-3’)	FAM-CCCGGATATCAGCAATCTTCTCTAC
		WT probe (5’-3’)	HEX-CCCGGATATCAGCGATCTTCTCT
	TP53-263G>A	Sense primer (5’-3’)	CATAGGGCACCACCACACTA		134	56.7	121	0	3
		Antisense primer (5’-3’)	CAGGCCTCTGATTCCTCACT
		Mut probe (5’-3’)	FAM-CCTTCCACTCAGATAAGATGCTGAG
		WT probe (5’-3’)	HEX-TTCCTTCCACTCGGATAAGATGC
	TP53-538C>T	Sense primer (5’-3’)	CCAGTGTGATGATGGTGAGG		98	63	123	5.77	10.5
		Antisense primer (5’-3’)	TGGCTCTGACTGTACCACCA
		Mut probe (5’-3’)	FAM-ATGGGCCTCTGGTTCATGC
		WT probe (5’-3’)	HEX-ATGGGCCTCCGGTTCATGC
	TP53-208T>C	Sense primer (5’-3’)	AGTTGCAAACCAGACCTCAG		93	61.6	124	0	3
		Antisense primer (5’-3’)	GGAAATTTGCGTGTGGAGTA
		Mut probe (5’-3’)	FAM-CACCACCACACTACGTCGAAAAGT
		WT probe (5’-3’)	HEX-CACCACCACACTATGTCGAAAAGT
	Amplification protocol: 95°C 10 min, (95°C 30 sec, XX°C 30 sec) x45 & 98°C 10 min

## Sheet: Sup Table4
	Supplementary Table 4. Tumour sequencing overview.
	pt	Tumour input (ng total)	Germline input (ng total)	Average coverage (tumour)	Average coverage (germline)	Mapped reads (tumour)	Mapped reads (germline)	Number of Mutations (TAF ≥ 0.1 & T.Ref.Counts ≥ 30)
	102	100	100	577	780	12542022	15047480	5
	104	98	100	450	1514	10619806	30172987	10
	106	100	100	368	725	7759771	14208921	8
	108	100	100	630	627	12545309	12001823	4
	109	100	100	567	746	12172543	14390390	19
	112	40	100	441	779	9785341	14802275	5
	113	100	100	815	706	16951945	13564585	8
	114	100	100	491	732	10473931	14028337	11
	120	20	100	27	1211	899282	22351229	5
	121	100	100	1404	1203	29340783	22692530	13
	123	20	100	102	1193	4013117	22018234	3
	124	100	100	436	1134	9778766	21117034	13

## Sheet: Sup Table5
	Supplementary Table 5. Regions included in the custom Nugen Target Enrichment panel
	REGION_NAME	CHROMOSOME	START	STOP
	RPL22	chr1	6257734	6257843
	ARID1A	chr1	27105500	27105620
	SFPQ	chr1	35652786	35652892
	IDSNP13	chr1	41204519	41204619
	LRRC7	chr1	70541758	70541859
	ZNHIT6	chr1	86171927	86172039
	RPAP2	chr1	92801918	92802022
	NRAS	chr1	115256478	115256580
	NRAS	chr1	115258695	115258798
	IDSNP16	chr1	118644380	118644480
	MNDA	chr1	158811913	158812035
	ADAMTS4	chr1	161167895	161168002
	KIF14	chr1	200572987	200573087
	KIAA1804	chr1	233497751	233497966
	OR2T33	chr1	248436137	248436244
	LARP4B	chr10	890888	890989
	IDSNP03	chr10	16547008	16547108
	MYO3A	chr10	26446345	26446445
	CUL2	chr10	35327929	35328030
	PTEN	chr10	89692839	89692955
	HPSE2	chr10	100995298	100995436
	TCF7L2	chr10	114925268	114925384
	NRAP	chr10	115406646	115406746
	SPTY2D1	chr11	18631387	18631490
	KIF18A	chr11	28119396	28119496
	IDSNP14	chr11	33065344	33065444
	IDSNP11	chr11	47857203	47857303
	TRIM48	chr11	55035794	55035894
	PRG2_SLC43A3	chr11	57185234	57185335
	AMOTL1	chr11	94592675	94592842
	CCDC15	chr11	124844998	124845099
	KRAS	chr12	25378511	25378756
	KRAS	chr12	25398170	25398335
	ERBB3	chr12	56478802	56478972
	CPSF6	chr12	69656272	69656379
	LRRIQ1	chr12	85492613	85492747
	SGCG	chr13	23894806	23894908
	SACS	chr13	23929874	23929978
	POSTN	chr13	38154655	38154833
	EDNRB	chr13	78474612	78474757
	MYO16	chr13	109753133	109753250
	IDSNP05	chr14	22521001	22521101
	ARHGAP5	chr14	32562494	32562595
	IDSNP12	chr14	105406981	105407081
	RYR3	chr15	34040380	34040489
	MGA	chr15	42052555	42052691
	B2M	chr15	45003702	45003837
	TCF12	chr15	57565269	57565375
	TEKT5	chr16	10729610	10729752
	C16orf45	chr16	15675036	15675136
	CACNG3	chr16	24366208	24366321
	CDH8	chr16	61854835	61854993
	CLEC18C	chr16	70219793	70219894
	HYDIN	chr16	71052061	71052167
	HYDIN	chr16	71061681	71061782
	IDSNP08	chr17	2268089	2268189
	TP53	chr17	7569524	7569562
	TP53	chr17	7572927	7573008
	TP53	chr17	7573927	7574033
	TP53	chr17	7576537	7576584
	TP53	chr17	7576625	7576657
	TP53	chr17	7576853	7576926
	TP53	chr17	7577019	7577155
	TP53	chr17	7577499	7577608
	TP53	chr17	7578138	7578289
	TP53	chr17	7578371	7578554
	TP53	chr17	7579312	7579590
	TP53	chr17	7579700	7579721
	TP53	chr17	7579839	7579940
	TP53	chr17	7580643	7580659
	MYH8	chr17	10304424	10304541
	GAS2L2	chr17	34073169	34073275
	ERBB2	chr17	37881282	37881460
	CDC27	chr17	45216062	45216212
	XYLT2	chr17	48433916	48434017
	BZRAP1	chr17	56385016	56385126
	RNF43	chr17	56435063	56435263
	ARSG	chr17	66339859	66339967
	MYOM1	chr18	3164229	3164329
	SMAD2	chr18	45368161	45368261
	SMAD2	chr18	45374831	45374995
	SMAD4	chr18	48591757	48591969
	SMAD4	chr18	48604615	48604838
	IDSNP10	chr19	1488097	1488197
	DNMT1	chr19	10267074	10267174
	ZNF625	chr19	12256477	12256578
	CRTC1	chr19	18887942	18888043
	ZNF585A	chr19	37643278	37643482
	KLK2	chr19	51378049	51378149
	PPP2R1A	chr19	52715932	52716032
	EHD3	chr2	31457559	31457667
	USP34	chr2	61546317	61546417
	PCBP1	chr2	70315124	70315230
	SULT1C4	chr2	108998252	108998352
	ACVR2A	chr2	148683635	148683749
	KCNH7	chr2	163279852	163279955
	SCN1A	chr2	166898809	166898950
	TTN	chr2	179640297	179640402
	BMPR2	chr2	203420079	203420180
	DOK5	chr20	53260005	53260141
	TPTE	chr21	10951232	10951475
	TRPM2	chr21	45810814	45810924
	SGSM1	chr22	25315870	25316003
	CHEK2	chr22	29091790	29091890
	SFI1	chr22	31927028	31927129
	CNTN6	chr3	1371451	1371593
	ZCWPW2	chr3	28476648	28476758
	CAMKV	chr3	49898831	49898937
	DOCK3	chr3	51417554	51417654
	ARF4	chr3	57561235	57561336
	IDSNP09	chr3	105252327	105252427
	ACPP	chr3	132050995	132051096
	STAG1	chr3	136240121	136240258
	MECOM	chr3	168833206	168833327
	PIK3CA	chr3	178916804	178916979
	PIK3CA	chr3	178921499	178921617
	PIK3CA	chr3	178936032	178936146
	PIK3CA	chr3	178951957	178952150
	STIM2	chr4	27019501	27019608
	KLHL5	chr4	39083667	39083767
	ATP10D	chr4	47537914	47538017
	LPHN3	chr4	62910155	62910255
	DKK2	chr4	107845147	107845352
	UGT8	chr4	115544290	115544390
	FBXW7	chr4	153247194	153247424
	FBXW7	chr4	153249311	153249519
	FBXW7	chr4	153332865	153332969
	DCHS2	chr4	155157938	155158042
	CDH12	chr5	21817090	21817199
	PRDM9	chr5	23526512	23526671
	CDH10	chr5	24509836	24509972
	ADAMTS12	chr5	33549404	33549509
	IDSNP02	chr5	52193237	52193337
	TRIM23	chr5	64905198	64905298
	TRIM23	chr5	64909965	64910067
	APC	chr5	112043415	112043579
	APC	chr5	112090588	112090722
	APC	chr5	112102023	112102107
	APC	chr5	112102886	112103087
	APC	chr5	112111326	112111434
	APC	chr5	112116487	112116600
	APC	chr5	112128143	112128226
	APC	chr5	112136976	112137080
	APC	chr5	112151192	112151290
	APC	chr5	112154663	112155041
	APC	chr5	112157593	112157688
	APC	chr5	112162805	112162944
	APC	chr5	112163626	112163703
	APC	chr5	112164553	112164669
	APC	chr5	112170648	112170862
	APC	chr5	112173250	112179823
	PPP2R2B	chr5	145979953	145980061
	GRIA1	chr5	153078405	153078579
	IDSNP06	chr5	175956466	175956566
	BTNL8	chr5	180335548	180335648
	HLA-B	chr6	31324551	31324654
	PKHD1	chr6	51875085	51875221
	SYNE1	chr6	152765584	152765688
	TTLL2	chr6	167753582	167753709
	CARD11	chr7	2976694	2976795
	SDK1	chr7	4152978	4153107
	IDSNP15	chr7	4900045	4900145
	ICA1	chr7	8198201	8198301
	BRAF	chr7	140453086	140453204
	TNFRSF10C	chr8	22974310	22974455
	ZNF395	chr8	28210758	28210859
	DKK4	chr8	42231602	42231759
	SLC26A7	chr8	92352694	92352815
	IDSNP07	chr8	99033278	99033378
	FAM135B	chr8	139164017	139164118
	IDSNP04	chr8	145665357	145665457
	PGM5	chr9	70993095	70993195
	OR2K2	chr9	114089718	114089824
	NLGN4X	chrX	5811071	5811180
	IDSNP17	chrX	49093478	49093578
	DACH2	chrX	86069655	86069818
	IL1RAPL2	chrX	104984592	104984725
	ARHGAP36_RP13-102H20	chrX	130217714	130217878
	F8	chrX	154159574	154159675
	IDSNP18	chrY	10011807	10011907

## Sheet: Sup Table6
	Supplementary Table 6. Variants identifed in pre-treatment plasma samples by Mutect2.
	pt	Gene	POS	REF	ALT	Amino acid Change	Mutect2 TLOD	Normal Ref.Counts	Normal Alt.Counts	Tumour Ref.Counts	Tumour Alt.Counts	Tumour MAF	Normal MAF
	101	DOCK3	51417663	A	C		16.64	13	0	29	7	0.19	0
	101	APC	112111290	G	T		11.80	20	2	17	4	0.19	0.09
	101	APC	112102898	A	C	p.Asp78Ala	7.56	25	1	14	3	0.17	0.03
	101	TP53	7574075	T	G		6.31	21	0	15	3	0.16	0
	101	TP53	7576777	C	G		23.77	47	3	46	9	0.16	0.06
	101	APC	112179546	A	C	p.Asn2752Thr	19.52	101	3	55	10	0.15	0.02
	101	APC	112177506	T	G	p.Leu2072*	29.55	107	8	69	12	0.14	0.06
	101	DNMT1	10267022	T	C		4.96	3	0	13	2	0.13	0
	101	TP53	7576583	A	C	p.Met200Arg	4.38	45	0	20	3	0.13	0
	101	ADAMTS12	33549607	CG	C		4.87	8	0	14	2	0.12	0
	101	ZNF395	28210936	GA	G		4.77	10	0	15	2	0.11	0
	101	APC	112175762	T	C	p.Phe1491Leu	22.10	103	10	72	9	0.11	0.08
	101	APC	112175962	T	C	p.Ile1557Ile	19.52	115	4	84	9	0.09	0.03
	101	KRAS	25378723	A	G		15.04	157	9	76	8	0.09	0.05
	101	APC	112177945	A	C	p.Gln2218His	26.45	94	2	117	12	0.09	0.02
	101	APC	112177350	G	C	p.Cys2020Ser	14.58	90	6	72	7	0.08	0.06
	101	MYO3A	26446278	CA	C	p.Gln945fs	4.40	24	0	22	2	0.08	0
	101	TP53	7578384	GC	G	p.Cys182fs	12.40	116	4	57	5	0.08	0.03
	101	CCDC15	124845048	TA	T	p.Lys194fs	4.36	50	0	59	5	0.07	0
	101	CNTN6	1371411	G	A		5.06	38	0	25	2	0.07	0
	101	AMOTL1	94592610	CT	C		4.34	19	0	26	2	0.07	0
	101	CACNG3	24366146	C	T		4.99	25	0	27	2	0.06	0
	101	PPP2R1A	52716085	AG	A		4.01	37	0	41	3	0.06	0
	101	TP53	7579585	G	C	p.Pro34Pro	7.02	33	1	42	3	0.06	0.02
	101	APC	112176954	A	C	p.Lys1888Thr	18.50	143	5	115	8	0.06	0.03
	101	KLK2	51378227	G	A		6.17	22	0	46	3	0.06	0
	101	FBXW7	153249313	C	T		6.45	118	7	77	5	0.06	0.05
	101	PIK3CA	178952215	GC	G		4.37	36	0	33	2	0.05	0
	101	UGT8	115544208	G	A	p.Glu58Lys	4.78	29	0	35	2	0.05	0
	101	RNF44	175956630	C	T	p.Ala344Thr	4.35	12	0	36	2	0.05	0
	101	C16orf45	15675221	T	A		4.64	49	0	41	2	0.04	0
	101	TP53	7573853	G	A		4.56	63	0	45	2	0.04	0
	101	NFYC	41204693	T	A		4.55	28	0	46	2	0.04	0
	101	PIK3CA	178951920	G	A		4.54	43	2	46	2	0.04	0.04
	101	NRAP	115406824	C	A		4.53	31	0	47	2	0.04	0
	101	APC	112174985	C	T	p.His1232Tyr	4.46	88	1	51	2	0.03	0.01
	101	BRAF	140453062	C	T		4.44	59	0	52	2	0.03	0
	101	APC	112170672	A	T		4.38	92	0	55	2	0.03	0
	101	NRAP	115406811	GT	G		4.01	42	1	64	2	0.03	0.02
	101	DKK2	107845319	T	A	p.Glu191Val	4.25	85	0	65	2	0.02	0
	101	APC	112170814	G	A	p.Gly637Glu	4.15	107	0	68	2	0.02	0
	101	TEKT5	10729554	A	C		4.20	34	0	69	2	0.02	0
	101	SGSM1	25315819	G	A	p.Val1073Ile	4.14	30	1	74	2	0.02	0.03
	101	OR4E1-DAD1	22521175	CT	C		4.07	30	0	75	2	0.02	0
	101	SMAD4	48591919	G	A		6.15	192	0	116	3	0.02	0
	101	ADAMTS12	33549352	G	A	p.Pro1421Leu	4.08	52	0	79	2	0.02	0
	101	APC	112176873	C	A	p.Ser1861Tyr	5.61	202	0	130	3	0.02	0
	102	LARP4B	891058	GT	G		4.33	112	0	55	2	0.03	0
	102	SGSM2	2268016	TG	T		4.06	162	1	74	2	0.02	0.00
	102	CARD11	2976881	AG	A		4.60	115	0	40	2	0.04	0
	102	TP53	7572858	A	C		12.78	39	4	68	13	0.16	0.09
	102	TP53	7573818	A	C		22.69	103	14	17	13	0.43	0.11
	102	TP53	7576583	A	C	p.Met200Arg	5.16	216	13	32	9	0.21	0.05
	102	TP53	7576747	T	C		4.28	297	5	225	3	0.01	0.01
	102	TP53	7576777	C	G		101.20	296	13	91	36	0.28	0.04
	102	TP53	7577041	C	G	p.Leu299Leu	4.26	609	17	237	4	0.01	0.02
	102	TP53	7578296	G	T		27.08	451	19	199	21	0.09	0.04
	102	TP53	7578336	C	T		4.95	600	2	296	3	0.01	0.00
	102	TP53	7578384	GC	G	p.Cys182fs	37.55	538	36	201	16	0.07	0.06
	102	ICA1	8198120	C	T		4.05	114	4	76	2	0.02	0.03
	102	ICA1	8198135	G	A		4.05	160	0	82	2	0.02	0
	102	DNMT1	10267022	T	C		7.40	42	6	18	4	0.18	0.12
	102	DNMT1	10267249	T	A		5.99	337	1	123	3	0.02	0.00
	102	MYH8	10304623	GC	G	p.Ala1026fs	5.73	62	1	72	3	0.04	0.01
	102	TEKT5	10729566	T	C		5.27	239	3	229	3	0.01	0.01
	102	ZNF625	12256391	A	C	p.Cys280Trp	12.70	66	8	7	7	0.5	0.10
	102	PRDM9	23526468	T	C	p.Leu424Pro	5.46	310	2	198	3	0.01	0.00
	102	SACS	23929776	TC	T	p.Gly325fs	6.65	142	0	178	4	0.02	0
	102	CACNG3	24366387	AG	A		4.05	233	1	147	3	0.02	0.00
	102	SGSM1	25316060	G	A		5.16	308	1	250	3	0.01	0.00
	102	KRAS	25378723	A	G		58.91	829	15	160	34	0.17	0.01
	102	MYO3A	26446285	AT	A	p.Phe948fs	6.26	167	1	77	4	0.04	0.00
	102	STIM2	27019432	AG	A	p.Gln538fs	4.15	88	0	68	2	0.02	0
	102	ARID1A	27105429	G	T		4.35	257	0	57	2	0.03	0
	102	ARID1A	27105435	G	A		4.49	296	0	62	2	0.03	0
	102	EHD3	31457509	G	A	p.Asp8Asn	5.40	281	2	209	3	0.01	0.00
	102	CAPN14	31457743	A	C		5.33	235	3	136	4	0.02	0.01
	102	ADAMTS12	33549337	GC	G	p.Ala1426fs	6.42	221	1	201	5	0.02	0.00
	102	MIR4728	37881497	G	A		5.77	237	0	157	3	0.01	0
	102	MIR4728	37881512	TG	T		4.28	136	0	132	3	0.02	0
	102	DKK4	42231805	G	A	p.Thr163Met	5.21	262	0	242	3	0.01	0
	102	DKK4	42231820	GC	G	p.Ala158fs	5.31	172	2	209	3	0.01	0.01
	102	SMAD4	48591670	G	T		5.65	51	7	14	4	0.22	0.12
	102	SMAD4	48592053	C	CG		4.22	127	0	49	2	0.03	0
	102	SMAD4	48604634	G	C	p.Ala486Pro	10.84	805	13	366	10	0.02	0.01
	102	SMAD4	48604834	CT	C	p.Ter553fs	30.54	584	18	269	15	0.05	0.02
	102	SMAD4	48604894	T	G		4.21	165	1	68	2	0.02	0.00
	102	CAMKV	49899023	A	G		8.80	75	7	39	9	0.18	0.08
	102	KLK2	51377961	A	C		4.63	75	4	51	3	0.05	0.05
	102	DOCK3	51417627	A	C	p.Thr1858Pro	4.61	224	2	91	6	0.06	0.00
	102	DOCK3	51417663	A	C		5.81	149	0	60	4	0.06	0
	102	PKHD1	51875032	T	G		4.06	148	0	80	2	0.02	0
	102	RNF43	56435019	C	T	p.Leu706Leu	4.07	247	0	80	2	0.02	0
	102	ERBB3	56478753	C	T		5.21	248	1	242	3	0.01	0.00
	102	ERBB3	56478759	C	T		5.14	267	0	255	3	0.01	0
	102	SLC43A3	57185126	C	T		9.46	92	12	59	6	0.09	0.11
	102	SLC43A3	57185152	C	T		6.02	300	0	129	3	0.02	0
	102	SLC43A3	57185360	G	A	p.Leu191Phe	5.91	194	0	138	3	0.02	0
	102	TCF12	57565184	T	C		4.26	59	12	12	4	0.25	0.16
	102	TRIM23	64905139	T	C	p.Gln325Gln	4.05	124	0	82	2	0.02	0
	102	LRRC7	70541932	G	A	p.Cys1430Tyr	5.01	164	0	282	3	0.01	0
	102	EDNRB	78474791	T	G		4.03	276	0	84	2	0.02	0
	102	ZNHIT6	86172112	G	A		4.29	101	0	62	2	0.03	0
	102	SLC26A7	92352641	AC	A	p.Pro297fs	4.44	216	3	181	3	0.01	0.01
	102	HPSE2	100995255	A	C		6.23	280	1	109	3	0.02	0.00
	102	MYO16	109753044	GA	G		5.55	109	0	94	4	0.04	0
	102	MYO16	109753064	GC	G		5.49	222	0	199	4	0.01	0
	102	APC	112043369	A	T		4.38	222	1	56	2	0.03	0.00
	102	APC	112043636	C	T		4.05	185	0	60	2	0.03	0
	102	APC	112128191	C	T	p.Arg232*	6.71	183	0	75	3	0.03	0
	102	APC	112151328	G	A		6.20	150	0	111	3	0.02	0
	102	APC	112154764	A	C	p.Ile345Ile	14.98	732	4	129	7	0.05	0.00
	102	APC	112170651	T	C		20.37	333	20	45	9	0.16	0.05
	102	APC	112173582	T	C	p.Leu764Ser	17.76	602	14	173	8	0.04	0.02
	102	APC	112173962	A	C	p.Met891Leu	37.94	473	32	146	19	0.11	0.06
	102	APC	112174310	A	G	p.Lys1007Glu	62.36	586	28	128	29	0.18	0.04
	102	APC	112174576	G	C	p.Gln1095His	5.16	773	13	180	5	0.02	0.01
	102	APC	112174608	G	A	p.Gly1106Glu	5.26	778	1	233	3	0.01	0.00
	102	APC	112174711	T	A	p.Pro1140Pro	5.42	637	1	203	3	0.01	0.00
	102	APC	112174718	T	G	p.Tyr1143Asp	12.58	591	16	167	10	0.05	0.02
	102	APC	112174890	G	A	p.Ser1200Asn	5.83	399	0	148	3	0.01	0
	102	APC	112174964	G	T	p.Ala1225Ser	7.36	345	6	70	5	0.06	0.01
	102	APC	112174985	C	T	p.His1232Tyr	8.17	466	2	155	5	0.03	0.00
	102	APC	112174986	A	G	p.His1232Arg	5.74	476	1	159	3	0.01	0.00
	102	APC	112175471	G	A	p.Asp1394Asn	5.04	678	1	275	3	0.01	0.00
	102	APC	112175575	A	C	p.Gly1428Gly	31.59	514	30	273	24	0.08	0.05
	102	APC	112175762	T	C	p.Phe1491Leu	72.53	584	26	164	31	0.15	0.04
	102	APC	112175962	T	C	p.Ile1557Ile	60.09	589	27	178	24	0.11	0.04
	102	APC	112176309	A	G	p.Glu1673Gly	11.53	362	18	107	7	0.06	0.04
	102	APC	112176954	A	C	p.Lys1888Thr	43.05	680	19	213	18	0.07	0.02
	102	APC	112177151	T	C	p.Phe1954Leu	23.79	533	11	146	13	0.08	0.02
	102	APC	112177350	G	C	p.Cys2020Ser	24.15	574	17	156	14	0.08	0.02
	102	APC	112177506	T	G	p.Leu2072*	62.18	634	35	154	25	0.13	0.05
	102	APC	112177945	A	C	p.Gln2218His	45.68	640	16	249	24	0.08	0.02
	102	APC	112178457	G	A	p.Ser2389Asn	5.09	812	0	262	3	0.01	0
	102	APC	112178555	A	C	p.Thr2422Pro	22.17	748	24	194	13	0.06	0.03
	102	APC	112178910	C	G	p.Pro2540Arg	11.94	570	21	143	7	0.04	0.03
	102	APC	112179151	T	C	p.Phe2620Phe	5.72	565	18	117	9	0.07	0.03
	102	APC	112179194	A	C	p.Thr2635Pro	5.60	1109	0	419	4	0.00	0
	102	APC	112179361	A	C	p.Ala2690Ala	20.59	268	14	42	9	0.17	0.04
	102	APC	112179546	A	C	p.Asn2752Thr	42.79	587	16	149	22	0.12	0.02
	102	APC	112179648	A	G	p.Tyr2786Cys	5.20	548	3	243	3	0.01	0.00
	102	OR2K2	114089883	G	A	p.Tyr277Tyr	5.54	284	3	188	3	0.01	0.01
	102	TCF7L2	114925193	G	A		5.63	244	1	172	3	0.01	0.00
	102	UGT8	115544200	TC	T	p.Leu56fs	5.99	129	0	117	4	0.03	0
	102	UGT8	115544210	A	T	p.Glu58Asp	5.80	191	0	152	3	0.01	0
	102	SPAG17	118644273	T	C		4.07	94	0	22	2	0.08	0
	102	CCDC15	124844922	G	T		5.96	123	1	135	3	0.02	0.00
	102	BRAF	140453035	C	T		6.20	218	1	112	3	0.02	0.00
	102	SYNE1	152765759	G	T		4.54	121	2	46	2	0.04	0.01
	102	GRIA1	153078634	G	A		6.35	210	1	100	3	0.02	0.00
	102	GRIA1	153078652	G	A		4.35	122	0	58	2	0.03	0
	102	FBXW7	153249313	C	T		12.10	785	21	362	11	0.02	0.02
	102	MNDA	158812100	GA	G	p.Lys55fs	8.13	918	18	463	15	0.03	0.01
	102	KCNH7	163280019	T	A	p.Asn661Tyr	4.07	228	1	62	2	0.03	0.00
	102	SCN1A	166899012	GA	G		5.56	78	0	58	3	0.04	0
	102	MECOM	168833377	AG	A	p.Pro761fs	5.06	176	1	126	3	0.02	0.00
	102	RNF44	175956373	G	C	p.Phe384Leu	20.34	56	1	52	8	0.13	0.01
	102	RNF44	175956392	T	G		7.99	83	3	101	6	0.05	0.03
	102	PIK3CA	178921436	T	TG	p.Tyr307fs	4.13	243	0	69	2	0.02	0
	102	MLK4	233497764	G	C		29.82	667	13	196	15	0.07	0.01
	102	MLK4	233497791	T	C		4.95	920	1	295	3	0.01	0.00
	102	OR2T33	248436163	C	T	p.Arg318Arg	4.05	567	0	82	2	0.02	0
	102	TP53	7579429	T	G	p.Ala86Ala	9.44	315	42	204	8	0.03	0.11
	102	TP53	7580584	T	C		6.55	221	11	98	7	0.06	0.04
	103	APC	112173560	C	CA	p.Ala759fs	53.64	392	0	185	36	0.16	0
	103	APC	112174718	T	G	p.Tyr1143Asp	14.76	407	8	221	12	0.05	0.01
	103	APC	112175211	TAAAAG	T	p.Glu1309fs	228.24	394	0	141	63	0.30	0
	103	APC	112175762	T	C	p.Phe1491Leu	35.95	440	16	244	17	0.06	0.03
	103	APC	112177945	A	C	p.Gln2218His	20.30	410	13	291	13	0.04	0.03
	103	DOCK3	51417631	T	G	p.Leu1859Arg	NA	NA	NA	NA	NA	0	0
	103	LARP4B	891059	T	TC		7.40	63	0	39	3	0.07	0
	103	CNTN6	1371412	G	T		4.30	131	0	61	2	0.03	0
	103	MYOM1	3164151	T	C		4.39	46	0	55	2	0.03	0
	103	MYOM1	3164387	G	A	p.Arg464Trp	5.20	204	2	178	3	0.01	0.00
	103	SDK1	4153063	C	T	p.Arg1193Cys	4.15	650	1	553	3	0.00	0.00
	103	TP53	7576777	C	G		45.01	191	9	137	18	0.11	0.04
	103	TP53	7578296	G	T		9.01	314	15	220	8	0.03	0.04
	103	TP53	7578384	GC	G	p.Cys182fs	23.94	386	22	218	11	0.04	0.05
	103	TP53	7579426	T	G	p.Pro87Pro	5.38	379	32	328	6	0.01	0.07
	103	TEKT5	10729560	AC	A		6.64	126	4	161	5	0.03	0.03
	103	CRTC1	18888001	A	C	p.Ser588Arg	4.00	80	0	57	3	0.05	0
	103	OR4E1-DAD1	22521180	G	A		6.07	105	0	124	3	0.02	0
	103	OR4E1-DAD1	22521194	GT	G		4.02	66	0	80	2	0.02	0
	103	SACS	23929791	GA	G	p.Val320fs	5.01	174	1	265	3	0.01	0.00
	103	CACNG3	24366132	G	A		4.40	72	0	54	2	0.03	0
	103	KRAS	25398284	C	T	p.Gly12Asp	116.84	264	0	95	37	0.28	0
	103	KRAS	25378539	G	C		7.89	110	9	62	4	0.06	0.07
	103	KRAS	25378723	A	G		13.32	422	14	290	10	0.03	0.03
	103	ARID1A	27105420	G	A		4.18	163	0	70	2	0.02	0
	103	ARID1A	27105424	C	T		4.97	177	1	75	2	0.02	0.00
	103	ARID1A	27105672	TG	T	p.Glu1763fs	4.24	119	1	71	3	0.04	0.00
	103	ZCWPW2	28476676	GTATCA	G	p.Tyr137fs	15.08	20	0	6	4	0.4	0
	103	GAS2L2	34073091	C	T	p.Arg475Arg	4.40	34	1	55	2	0.03	0.02
	103	GAS2L2	34073334	G	A	p.Asp394Asp	4.06	127	0	81	2	0.02	0
	103	GAS2L2	34073353	GA	G	p.Ser388fs	6.36	80	0	58	3	0.04	0
	103	CUL2	35328105	T	A		4.17	106	0	71	2	0.02	0
	103	POSTN	38154878	GA	G		5.31	83	0	189	4	0.02	0
	103	MGA	42052517	A	C		4.22	225	1	179	2	0.01	0.00
	103	TRPM2	45810741	C	T		4.21	108	0	68	2	0.02	0
	103	NUP160	47857100	C	T		4.05	40	0	44	2	0.04	0
	103	NUP160	47857106	C	T		4.26	70	1	63	2	0.03	0.01
	103	XYLT2	48434068	C	T	p.Ala560Val	5.89	131	0	131	3	0.02	0
	103	SMAD4	48604834	CT	C	p.Ter553fs	22.25	404	17	177	12	0.06	0.04
	103	KLK2	51378228	GC	G		4.16	121	0	145	3	0.02	0
	103	DOCK3	51417627	A	C	p.Thr1858Pro	7.87	150	2	98	9	0.08	0.01
	103	TRIM48	55035738	G	T		4.69	73	4	39	2	0.04	0.05
	103	TRIM48	55035787	G	T		4.51	143	5	77	5	0.06	0.03
	103	TRIM48	55035794	G	T		8.00	160	3	82	4	0.04	0.01
	103	TRIM48	55035974	T	A		4.14	136	1	74	2	0.02	0.00
	103	RNF43	56435025	T	G	p.Pro704Pro	7.70	139	14	74	5	0.06	0.09
	103	RNF43	56435047	T	G	p.His697Pro	4.74	205	17	118	5	0.04	0.07
	103	TRIM23	64905113	T	C	p.Glu334Gly	14.88	12	2	5	5	0.5	0.14
	103	PCBP1	70315067	C	T	p.Pro64Pro	4.14	129	0	68	2	0.02	0
	103	SLC26A7	92352619	CT	C		4.71	93	2	139	3	0.02	0.02
	103	SLC26A7	92352641	AC	A	p.Pro297fs	4.20	161	0	219	3	0.01	0
	103	MATN2	99033287	G	A		4.89	464	0	311	3	0.00	0
	103	ALCAM	105252484	GC	G	p.Asn167fs	4.20	109	1	51	2	0.03	0.00
	103	AHNAK2	105407161	TG	T	p.Gln4876fs	5.77	70	2	64	4	0.05	0.02
	103	APC	112102179	GT	G		5.49	170	0	182	3	0.01	0
	103	APC	112173363	A	C		6.38	323	2	157	5	0.03	0.00
	103	APC	112173962	A	C	p.Met891Leu	7.66	339	28	200	5	0.02	0.07
	103	APC	112174310	A	G	p.Lys1007Glu	21.01	353	27	185	13	0.06	0.07
	103	APC	112175263	A	G	p.Pro1324Pro	5.12	357	1	203	3	0.01	0.00
	103	APC	112175575	A	C	p.Gly1428Gly	24.13	339	18	257	15	0.05	0.05
	103	APC	112175962	T	C	p.Ile1557Ile	43.62	419	17	253	18	0.06	0.03
	103	APC	112176755	G	C	p.Val1822Leu	11.82	522	12	294	7	0.02	0.02
	103	APC	112176885	T	C	p.Leu1865Pro	5.01	569	2	283	3	0.01	0.00
	103	APC	112176954	A	C	p.Lys1888Thr	33.90	496	6	303	15	0.04	0.01
	103	APC	112177071	T	C	p.Leu1927Pro	4.82	504	0	327	3	0.00	0
	103	APC	112177350	G	C	p.Cys2020Ser	13.18	330	13	190	9	0.04	0.03
	103	APC	112177506	T	G	p.Leu2072*	32.71	445	36	223	15	0.06	0.07
	103	APC	112177570	C	T		7.40	401	16	192	4	0.02	0.03
	103	APC	112178555	A	C	p.Thr2422Pro	13.07	493	19	282	12	0.04	0.03
	103	APC	112178910	C	G	p.Pro2540Arg	8.10	369	16	179	5	0.02	0.04
	103	APC	112179257	G	T	p.Asp2656Tyr	140.66	424	0	126	45	0.26	0
	103	APC	112179659	C	T	p.Pro2790Ser	5.20	336	2	225	3	0.01	0.00
	103	CSDE1	115258877	GA	G		4.36	91	0	68	3	0.04	0
	103	NRAP	115406549	G	T		4.15	51	1	72	2	0.02	0.01
	103	NRAP	115406554	T	C		4.06	81	1	81	2	0.02	0.01
	103	ACPP	132051053	A	G	p.Thr107Thr	4.92	478	0	302	3	0.00	0
	103	ORC4	148683740	C	T		5.55	245	0	186	3	0.01	0
	103	SYNE1	152765693	A	G	p.Asn1230Asn	5.54	421	0	188	4	0.02	0
	103	FBXW7	153247096	C	T		4.80	20	0	34	2	0.05	0
	103	FBXW7	153249346	A	G		4.86	687	2	317	3	0.00	0.00
	103	F8	154159497	G	A	p.Phe856Phe	4.28	85	1	63	2	0.03	0.01
	103	DCHS2	155158104	G	GA	p.Thr2112fs	4.06	137	0	75	2	0.02	0
	103	DCHS2	155158106	GC	G	p.Ser2111fs	5.00	132	0	73	2	0.02	0
	103	DCHS2	155158119	GC	G	p.Ala2107fs	4.33	99	0	55	2	0.03	0
	103	ADAMTS4	161168002	A	C	p.Val139Gly	10.32	503	11	257	9	0.03	0.02
	103	KCNH7	163279764	C	T		4.15	95	0	73	2	0.02	0
	103	TTLL2	167753688	A	G	p.Gln100Gln	4.06	507	0	435	3	0.00	0
	103	RNF44	175956373	G	C	p.Phe384Leu	19.17	37	0	75	8	0.09	0
	103	PIK3CA	178921426	C	T	p.Thr303Ile	4.01	144	1	86	2	0.02	0.00
	103	PIK3CA	178951901	A	G	p.Lys986Glu	4.00	76	0	84	2	0.02	0
	103	PIK3CA	178951919	C	T	p.Arg992*	5.88	164	0	143	3	0.02	0
	103	PIK3CA	178952224	GA	G		4.24	69	0	49	2	0.03	0
	103	BTNL8	180335705	A	T	p.Arg57Trp	4.16	179	0	71	2	0.02	0
	103	BTNL8	180335719	T	A	p.Ser61Ser	7.17	118	1	48	3	0.05	0.00
	103	MLK4	233497764	G	C		6.95	428	4	283	5	0.01	0.00
	103	TP53	7579329	TG	T	p.Lys120fs	389.88	290	0	81	99	0.55	0
	103	TP53	7579340	GAAT	G		421.44	304	0	87	107	0.55	0
	103	TP53	7579344	GCAAGA	G	p.Phe113fs	419.76	313	0	94	107	0.53	0
	104	KRAS	25378723	A	G		25.12	1443	18	479	22	0.04	0.01
	104	TRIM48	55035951	A	AT		55.16	242	2	22	96	0.81	0.00
	104	TP53	7578406	C	T		1004.44	879	2	97	271	0.73	0.00
	104	NRAS	115256530	G	T	p.Gln61Lys	162.64	149	0	19	45	0.70	0
	104	APC	112175507	C	T	p.Gln1406*	519.16	918	1	230	156	0.40	0.00
	104	PAPOLB	4899960	A	C	p.Leu494Leu	41.87	121	8	34	17	0.33	0.06
	104	APC	112174369	TTA	T	p.Tyr1027fs	422.90	797	0	243	117	0.32	0
	104	SMAD4	48591670	G	T		20.38	104	12	20	9	0.31	0.10
	104	PTER	16546922	T	C		25.58	198	20	40	14	0.25	0.09
	104	TP53	7574075	T	G		44.83	245	21	59	20	0.25	0.07
	104	ICA1	8198091	A	C		14.22	83	5	30	8	0.21	0.05
	104	SFPQ	35652985	A	G		19.50	92	8	50	13	0.20	0.08
	104	ZNF625	12256391	A	C	p.Cys280Trp	16.14	158	17	43	10	0.18	0.09
	104	TP53	7573818	A	C		7.83	163	18	38	8	0.17	0.09
	104	DOCK3	51417663	A	C		64.97	296	28	153	31	0.16	0.08
	104	TP53	7572890	T	G		16.57	369	59	145	29	0.16	0.13
	104	TRIM23	64905121	C	A	p.Leu331Phe	6.26	68	2	33	6	0.15	0.02
	104	SLC43A3	57185126	C	T		12.53	141	13	55	9	0.14	0.08
	104	APC	112177350	G	C	p.Cys2020Ser	63.40	721	26	237	37	0.13	0.03
	104	APC	112111236	G	T		4.27	46	3	13	2	0.13	0.06
	104	DOCK3	51417611	A	C	p.Pro1852Pro	109.32	663	58	413	63	0.13	0.08
	104	APC	112179361	A	C	p.Ala2690Ala	31.76	473	9	105	16	0.13	0.01
	104	DNMT1	10267022	T	C		12.24	86	9	66	10	0.13	0.09
	104	TP53	7576583	A	C	p.Met200Arg	5.70	370	11	66	10	0.13	0.02
	104	APC	112179546	A	C	p.Asn2752Thr	85.62	828	27	331	46	0.12	0.03
	104	TP53	7576777	C	G		49.79	591	14	169	23	0.11	0.02
	104	DOCK3	51417457	G	C		11.10	105	3	38	5	0.11	0.02
	104	APC	112111244	T	A		5.54	77	1	23	3	0.11	0.01
	104	TP53	7578296	G	T		42.60	786	33	309	39	0.11	0.04
	104	SYNE1	152765747	C	A		7.75	234	18	66	8	0.10	0.07
	104	APC	112170845	T	G	p.Ala647Ala	22.64	489	32	144	17	0.10	0.06
	104	APC	112175762	T	C	p.Phe1491Leu	89.60	1072	45	393	42	0.09	0.04
	104	MANF	51417703	A	C		14.16	187	11	131	13	0.09	0.05
	104	APC	112175962	T	C	p.Ile1557Ile	83.80	950	36	409	40	0.08	0.03
	104	APC	112175575	A	C	p.Gly1428Gly	61.83	854	37	404	37	0.08	0.04
	104	APC	112175512	T	A	p.Ser1407Arg	52.15	841	67	344	29	0.07	0.07
	104	DOCK3	51417631	T	G	p.Leu1859Arg	14.05	702	33	447	35	0.07	0.04
	104	TP53	7578384	GC	G	p.Cys182fs	56.29	792	55	325	25	0.07	0.06
	104	TP53	7572884	T	G		8.95	403	34	157	12	0.07	0.07
	104	APC	112178093	A	G	p.Thr2268Ala	16.28	961	17	468	34	0.06	0.01
	104	APC	112174310	A	G	p.Lys1007Glu	38.78	820	28	311	22	0.06	0.03
	104	APC	112177506	T	G	p.Leu2072*	50.16	1044	39	342	24	0.06	0.03
	104	APC	112173962	A	C	p.Met891Leu	27.16	760	43	301	21	0.06	0.05
	104	TP53	7579585	G	C	p.Pro34Pro	14.66	354	1	150	9	0.05	0.00
	104	DKK2	107845349	T	G	p.Asp181Ala	7.41	368	32	122	7	0.05	0.08
	104	APC	112102898	A	C	p.Asp78Ala	4.03	163	11	54	3	0.05	0.06
	104	DOCK3	51417620	T	G	p.Pro1855Pro	11.12	644	18	369	20	0.05	0.02
	104	ADAMTS4	161168006	A	C	p.Ser138Ala	4.40	514	26	169	9	0.05	0.04
	104	APC	112178555	A	C	p.Thr2422Pro	30.50	1282	29	584	28	0.04	0.02
	104	APC	112174718	T	G	p.Tyr1143Asp	19.31	1065	26	373	17	0.04	0.02
	104	TCP11L1	33065295	G	C		6.45	204	18	89	4	0.04	0.08
	104	TP53	7580019	T	G		4.06	242	8	67	3	0.04	0.03
	104	RNF44	175956500	T	G		8.13	807	36	375	16	0.04	0.04
	104	PRDM9	23526738	TG	T	p.Val516fs	4.81	205	3	119	5	0.04	0.01
	104	APC	112174384	T	C	p.Tyr1031Tyr	7.17	758	27	343	13	0.03	0.03
	104	RNF43	56435049	T	G	p.Ala696Ala	4.40	484	14	132	5	0.03	0.02
	104	APC	112173363	A	C		5.35	749	17	275	10	0.03	0.02
	104	APC	112176755	G	C	p.Val1822Leu	8.48	1316	19	518	18	0.03	0.01
	104	APC	112176309	A	G	p.Glu1673Gly	10.01	678	26	240	8	0.03	0.03
	104	ADAMTS12	33549588	GA	G		6.40	380	3	187	6	0.03	0.00
	104	TP53	7579368	A	C		14.57	793	2	313	10	0.03	0.00
	104	APC	112178910	C	G	p.Pro2540Arg	13.34	842	39	290	9	0.03	0.04
	104	TP53	7580641	A	C		7.07	532	41	271	8	0.02	0.07
	104	APC	112111294	A	T		4.19	251	1	69	2	0.02	0.00
	104	RPAP2	92801853	A	C		4.18	349	2	70	2	0.02	0.00
	104	SYNE1	152765717	T	A		4.09	385	13	105	3	0.02	0.03
	104	TEKT5	10729560	AC	A		12.02	263	4	426	12	0.02	0.01
	104	TRPM2	45810992	A	G		4.15	211	0	71	2	0.02	0
	104	CRTC1	18888108	C	T	p.Leu623Leu	5.82	122	0	110	3	0.02	0
	104	SMAD2	45374779	C	T		4.14	292	0	74	2	0.02	0
	104	SFI1	31926963	C	T		4.12	181	0	76	2	0.02	0
	104	MYO3A	26446284	C	T	p.His947Tyr	4.10	239	2	77	2	0.02	0.00
	104	PPP2R2B	145980141	T	A		6.13	251	1	116	3	0.02	0.00
	104	APC	112175181	A	C	p.Asp1297Ala	4.93	930	9	349	9	0.02	0.00
	104	ICA1	8198121	A	T		5.71	201	2	158	4	0.02	0.00
	104	MYOM1	3164387	G	A	p.Arg464Trp	7.75	491	2	159	4	0.02	0.00
	104	CDH8	61854773	TA	T		6.15	411	3	239	6	0.02	0.00
	104	DOCK3	51417616	T	G	p.Leu1854Arg	4.50	733	11	478	12	0.02	0.01
	104	CACNG3	24366387	AG	A		5.43	383	0	201	5	0.02	0
	104	APC	112173761	C	T	p.Pro824Ser	9.18	1226	21	433	10	0.02	0.01
	104	TP53	7569666	AG	A		4.29	124	0	130	3	0.02	0
	104	CARD11	2976860	GT	G	p.His384fs	6.89	312	3	178	4	0.02	0.00
	104	SGSM1	25316064	AG	A		6.04	387	6	223	5	0.02	0.01
	104	CCDC22	49093649	G	A	p.Val49Val	5.11	182	1	136	3	0.02	0.00
	104	APC	112177570	C	T		11.87	921	28	325	7	0.02	0.02
	104	TP53	7577041	C	G	p.Leu299Leu	11.68	1044	20	421	9	0.02	0.01
	104	ARF4	57561404	G	A		7.86	292	3	188	4	0.02	0.01
	104	KCNH7	163279771	T	C		5.43	302	2	146	3	0.02	0.00
	104	MATN2	99033473	C	T	p.His620His	5.79	282	0	146	3	0.02	0
	104	DOK5	53259943	GC	G		7.78	226	1	244	5	0.02	0.00
	104	PPP2R2B	145980129	AG	A		4.05	347	2	155	3	0.01	0.00
	104	RYR3	34040300	C	T		6.53	364	3	212	4	0.01	0.00
	104	TP53	7576610	AT	A		4.41	545	1	223	4	0.01	0.00
	104	KLK2	51378240	AG	A		4.86	213	0	285	5	0.01	0
	104	MECOM	168833377	AG	A	p.Pro761fs	4.70	384	3	237	4	0.01	0.00
	104	UGT8	115544210	AG	A	p.Gly59fs	4.62	327	2	178	3	0.01	0.00
	104	ADAMTS12	33549337	GC	G	p.Ala1426fs	4.45	373	4	180	3	0.01	0.01
	104	MNDA	158811843	CA	C		10.41	402	2	361	6	0.01	0.00
	104	BRAF	140453019	C	T		5.58	182	0	181	3	0.01	0
	104	RYR3	34040296	T	C		4.61	330	0	181	3	0.01	0
	104	CAMKV	49899003	C	T	p.Gly104Arg	4.37	344	2	187	3	0.01	0.00
	104	TP53	7573089	T	A		5.47	265	2	189	3	0.01	0.00
	104	RYR3	34040568	G	A		4.83	426	0	190	3	0.01	0
	104	PIK3CA	178951914	C	T	p.Ala990Val	7.32	387	3	260	4	0.01	0.00
	104	TONSL	145665523	G	A	p.Thr454Ile	5.47	335	0	196	3	0.01	0
	104	APC	112173582	T	C	p.Leu764Ser	5.68	1113	30	407	6	0.01	0.02
	104	SMAD4	48604634	G	C	p.Ala486Pro	5.41	1186	20	414	6	0.01	0.01
	104	MNDA	158811840	G	T		4.49	356	4	347	5	0.01	0.01
	104	APC	112176160	G	C	p.Arg1623Ser	8.40	955	11	423	6	0.01	0.01
	104	TP53	7577439	G	A		5.20	576	0	219	3	0.01	0
	104	MNDA	158811849	CT	C		4.38	490	3	374	5	0.01	0.00
	104	MYO16	109753336	T	A		7.06	280	1	301	4	0.01	0.00
	104	BMPR2	203420239	C	T	p.Thr617Thr	5.19	414	1	227	3	0.01	0.00
	104	LRRC7	70541924	T	A	p.Pro1427Pro	4.44	375	1	309	4	0.01	0.00
	104	MLK4	233497764	G	C		8.80	1298	24	545	7	0.01	0.01
	104	PIK3CA	178952198	A	G		4.85	446	0	234	3	0.01	0
	104	LRRC7	70541921	GC	G	p.Pro1427fs	5.65	391	0	320	4	0.01	0
	104	ICA1	8198354	C	T		5.09	336	1	246	3	0.01	0.00
	104	MGA	42052504	C	T		5.17	406	0	249	3	0.01	0
	104	AHNAK2	105407137	AG	A	p.Leu4884fs	4.01	442	0	254	3	0.01	0
	104	MYO16	109753059	A	T		6.85	321	0	340	4	0.01	0
	104	KLK2	51378226	AG	A		5.32	286	0	356	4	0.01	0
	104	UGT8	115544288	T	C	p.Ala84Ala	6.75	1008	0	361	4	0.01	0
	104	APC	112177352	T	C	p.Phe2021Leu	5.04	766	1	276	3	0.01	0.00
	104	KLK2	51378222	G	A		6.69	324	2	373	4	0.01	0.00
	104	MNDA	158811851	CA	C		6.15	521	1	382	4	0.01	0.00
	104	APC	112154764	A	C	p.Ile345Ile	6.23	1143	8	390	4	0.01	0.00
	104	PAPOLB	4900221	C	T	p.Glu407Glu	4.95	393	1	294	3	0.01	0.00
	104	APC	112176154	A	C	p.Gln1621His	5.05	953	6	407	4	0.00	0.00
	104	OR4E1-DAD1	22521167	T	C		4.36	431	0	345	3	0.00	0
	104	SLC43A3	57185360	G	A	p.Leu191Phe	6.64	1060	3	925	8	0.00	0.00
	104	APC	112102172	GA	G		4.65	497	1	349	3	0.00	0.00
	104	APC	112175934	A	G	p.Asn1548Ser	4.33	894	0	352	3	0.00	0
	104	APC	112179657	GC	G	p.Pro2790fs	4.02	857	2	477	4	0.00	0.00
	104	APC	112154905	C	T	p.His392His	6.27	935	0	478	4	0.00	0
	104	APC	112176286	T	A	p.Pro1665Pro	4.24	879	1	376	3	0.00	0.00
	104	SMAD4	48604783	C	T	p.Leu535Leu	4.22	1201	1	384	3	0.00	0.00
	104	APC	112170814	G	A	p.Gly637Glu	4.44	917	0	407	3	0.00	0
	104	SACS	23929782	A	T	p.Ala323Ala	4.49	320	6	424	3	0.00	0.01
	104	SDK1	4153167	T	A		4.04	395	0	575	4	0.00	0
	104	RYR3	34040441	A	G	p.Ser2706Gly	4.44	1252	2	438	3	0.00	0.00
	104	ERBB3	56478910	C	T	p.Asn122Asn	5.86	1040	0	607	4	0.00	0
	104	APC	112173519	T	C	p.Met743Thr	4.34	1154	1	457	3	0.00	0.00
	104	SDK1	4153174	T	A		4.35	339	2	471	3	0.00	0.00
	104	SLC43A3	57185357	G	A	p.Leu192Phe	8.68	1094	4	946	6	0.00	0.00
	104	AHNAK2	105407075	G	A	p.Pro4905Ser	4.30	915	0	488	3	0.00	0
	104	ARHGAP5	32562506	T	C	p.Ile877Ile	4.29	882	0	492	3	0.00	0
	104	SPAG17	118644437	T	C	p.Glu187Gly	4.28	1526	0	497	3	0.00	0
	104	APC	112173509	G	A	p.Ala740Thr	4.27	1202	2	500	3	0.00	0.00
	104	APC	112173793	C	T	p.Ser834Ser	4.17	1297	3	542	3	0.00	0.00
	104	SACS	23929961	C	T	p.Gly264Ser	4.16	1022	0	548	3	0.00	0
	104	SLC43A3	57185362	T	C		6.53	1044	1	917	5	0.00	0.00
	104	ADAMTS12	33549448	A	G	p.Ile1389Thr	4.08	1318	0	581	3	0.00	0
	105	CARD11	2976852	T	C	p.Asp387Gly	5.29	311	0	19	2	0.09	0
	105	TP53	7573818	A	C		10.85	139	14	10	6	0.37	0.09
	105	TP53	7576777	C	G		4.86	483	14	28	2	0.06	0.02
	105	TP53	7578442	T	C		18.26	974	1	63	7	0.1	0.00
	105	TP53	7579409	A	C	p.Leu93Arg	8.75	1070	42	119	6	0.04	0.03
	105	ICA1	8198187	A	G	p.Asn225Asn	6.35	659	0	55	3	0.05	0
	105	ICA1	8198250	GT	G	p.Asn204fs	5.53	755	8	60	10	0.14	0.01
	105	ICA1	8198268	C	T	p.Val198Val	4.15	867	0	72	3	0.04	0
	105	CDH12	21817178	G	A	p.Ala293Val	4.24	1248	0	66	2	0.02	0
	105	OR4E1-DAD1	22520900	A	G		4.93	101	0	29	2	0.06	0
	105	OR4E1-DAD1	22521041	A	G		4.05	1054	0	82	2	0.02	0
	105	CAPN14	31457741	C	T		4.49	398	0	45	2	0.04	0
	105	ARHGAP5	32562472	T	C	p.Leu866Pro	4.80	623	1	34	2	0.05	0.00
	105	XYLT2	48433840	GC	G		4.22	200	0	16	2	0.11	0
	105	SMAD4	48604834	CT	C	p.Ter553fs	6.10	975	24	80	3	0.03	0.02
	105	TRAIP	49898776	G	A		4.75	396	1	36	2	0.05	0.00
	105	KLK2	51378225	G	A		4.75	258	0	36	2	0.05	0
	105	KLK2	51378226	AG	A		6.72	241	3	34	3	0.08	0.01
	105	DOCK3	51417663	A	C		18.74	604	3	60	7	0.10	0.00
	105	MANF	51417703	A	C		8.25	815	2	92	4	0.04	0.00
	105	PPP2R1A	52716085	AG	A		4.31	248	3	28	2	0.06	0.01
	105	TSPOAP1	56384988	T	C	p.Glu1656Gly	4.04	1022	0	83	2	0.02	0
	105	ERBB3	56478831	C	T	p.Thr96Ile	4.33	765	0	59	2	0.03	0
	105	SLC43A3	57185126	C	T		4.48	158	14	11	2	0.15	0.08
	105	MATN2	99033328	A	G		4.25	1170	0	65	3	0.04	0
	105	IL1RAPL2	104984600	G	A	p.Val322Met	4.10	1077	1	78	2	0.02	0.00
	105	AHNAK2	105407072	A	G	p.Leu4906Leu	4.13	1078	0	75	2	0.02	0
	105	DKK2	107845349	T	G	p.Asp181Ala	4.73	528	39	25	3	0.10	0.06
	105	MYO16	109753318	T	C		4.85	353	3	32	2	0.05	0.00
	105	APC	112137022	G	A	p.Arg259Gln	4.20	738	0	69	2	0.02	0
	105	APC	112151228	G	A	p.Val291Ile	4.03	1055	0	84	2	0.02	0
	105	APC	112174703	GA	G	p.Asp1138fs	4.05	1149	0	77	2	0.02	0
	105	APC	112174918	A	G	p.Glu1209Glu	16.58	632	38	22	10	0.31	0.05
	105	APC	112175512	T	A	p.Ser1407Arg	16.27	719	50	41	7	0.14	0.06
	105	APC	112175575	A	C	p.Gly1428Gly	9.43	776	28	70	5	0.06	0.03
	105	APC	112175675	AAG	A	p.Ser1465fs	28.18	1328	1	150	14	0.08	0.00
	105	APC	112176309	A	G	p.Glu1673Gly	6.47	537	23	37	3	0.07	0.04
	105	APC	112176582	A	G	p.Gln1764Arg	4.18	1044	0	71	2	0.02	0
	105	APC	112178260	T	TG	p.Pro2324fs	6.12	1012	0	87	3	0.03	0
	105	APC	112179186	C	T	p.Ser2632Leu	4.15	1205	2	72	2	0.02	0.00
	105	APC	112179361	A	C	p.Ala2690Ala	6.76	416	18	22	3	0.12	0.04
	105	APC	112179546	A	C	p.Asn2752Thr	25.23	832	19	44	10	0.18	0.02
	105	UGT8	115544220	AT	A	p.Ile62fs	4.55	350	4	41	3	0.06	0.01
	105	CCDC15	124845048	TA	T	p.Lys194fs	12.91	539	4	43	11	0.20	0.00
	105	ARHGAP36	130217771	G	A	p.Arg128His	4.25	815	0	65	2	0.02	0
	105	ACPP	132051136	T	C	p.Ile135Thr	4.56	633	0	45	2	0.04	0
	105	BRAF	140453136	A	T	p.Val600Glu	12.65	825	0	48	5	0.09	0
	105	FBXW7	153333010	A	G		5.12	531	0	23	2	0.08	0
	105	F8	154159555	T	C	p.Asp837Gly	4.18	776	0	71	2	0.02	0
	105	SCN1A	166898890	A	G	p.Ser696Ser	10.33	772	0	44	4	0.08	0
	105	TTLL2	167753691	C	T	p.Ser101Ser	9.37	1153	0	78	4	0.04	0
	105	PIK3CA	178951964	G	A		4.25	1245	0	65	2	0.02	0
	105	BMPR2	203420129	GA	G	p.Asn583fs	7.65	1070	3	83	7	0.07	0.00
	106	SGSM2	2268010	C	T		4.53	44	0	47	2	0.04	0
	106	CARD11	2976769	C	T	p.Asp415Asn	5.76	181	0	157	3	0.01	0
	106	MYOM1	3164407	TG	T	p.Gln457fs	4.32	49	0	55	2	0.03	0
	106	TP53	7576747	T	C		11.03	70	0	172	6	0.03	0
	106	TP53	7576777	C	G		82.74	83	4	100	30	0.23	0.04
	106	TP53	7577448	A	C		7.89	103	1	186	4	0.02	0.00
	106	TP53	7579758	T	C		7.02	24	0	59	3	0.04	0
	106	TP53	7579809	TG	T		5.04	21	0	65	3	0.04	0
	106	TP53	7579832	C	G		4.95	30	0	72	3	0.04	0
	106	TP53	7580584	T	C		4.81	36	1	108	9	0.07	0.02
	106	ICA1	8198120	C	T		4.07	29	0	81	2	0.02	0
	106	DNMT1	10267022	T	C		7.48	5	1	19	3	0.13	0.16
	106	MYH8	10304623	GC	G	p.Ala1026fs	4.27	13	0	37	2	0.05	0
	106	TEKT5	10729548	C	T		5.69	36	0	165	3	0.01	0
	106	PTER	16546922	T	C		8.98	25	2	40	6	0.13	0.07
	106	CRTC1	18888117	GC	G	p.His627fs	4.40	15	0	51	2	0.03	0
	106	SACS	23930050	T	A	p.Lys234Ile	4.21	38	0	68	2	0.02	0
	106	SGSM1	25316075	AG	A		5.59	77	1	176	4	0.02	0.01
	106	STIM2	27019409	C	T	p.Ser530Ser	4.39	7	0	22	2	0.08	0
	106	ZNF395	28210824	T	G	p.Thr229Pro	5.28	32	1	44	4	0.08	0.03
	106	CAPN14	31457732	C	T		5.80	121	0	153	3	0.01	0
	106	RYR3	34040303	AT	A		4.58	45	0	129	3	0.02	0
	106	RYR3	34040567	TG	T		5.42	70	2	119	4	0.03	0.02
	106	POLB	42231533	A	T		4.51	11	0	40	2	0.04	0
	106	SMAD2	45375050	G	A	p.Pro265Ser	4.32	55	0	60	2	0.03	0
	106	TRPM2	45810981	G	A		4.07	61	0	74	2	0.02	0
	106	SDK1	4152893	T	C		52.97	18	2	52	19	0.26	0.1
	106	CACNA1F	49093410	AG	A		4.23	38	0	62	2	0.03	0
	106	TP53	7572870	A	C		6.58	9	1	35	6	0.14	0.1
	106	KLK2	51378226	AG	A		9.56	44	0	123	6	0.04	0
	106	TP53	7573818	A	C		21.37	26	2	31	14	0.31	0.07
	106	TP53	7578296	G	T		20.15	149	6	171	14	0.07	0.03
	106	ITGA1	52193408	C	A		4.23	71	0	66	2	0.02	0
	106	PPP2R1A	52716111	G	A		4.47	25	0	47	2	0.04	0
	106	DOK5	53260192	G	A		4.20	41	0	69	2	0.02	0
	106	SLC43A3	57185143	A	G		4.11	62	1	75	2	0.02	0.01
	106	TP53	7578384	GC	G	p.Cys182fs	29.00	152	12	204	13	0.05	0.07
	106	TCF12	57565458	GA	G	p.Glu660fs	4.07	46	1	28	2	0.06	0.02
	106	CDH8	61855027	G	A		4.08	63	0	78	2	0.02	0
	106	LRRC7	70541924	T	A	p.Pro1427Pro	9.44	72	0	282	5	0.01	0
	106	TP53	7579429	T	G	p.Ala86Ala	7.85	86	6	157	6	0.03	0.06
	106	SLC26A7	92352622	CT	C		6.15	47	0	120	4	0.03	0
	106	RPAP2	92801837	A	T		4.58	38	0	44	2	0.04	0
	106	APC	112102898	A	C	p.Asp78Ala	17.62	32	2	25	6	0.19	0.05
	106	TP53	7580641	A	C		17.03	45	4	186	9	0.04	0.08
	106	APC	112163689	G	A		4.73	74	0	37	2	0.05	0
	106	TEKT5	10729560	AC	A		9.90	57	2	184	7	0.03	0.03
	106	APC	112170845	T	G	p.Ala647Ala	12.50	84	4	76	8	0.09	0.04
	106	APC	112173455	A	G	p.Ser722Gly	4.07	310	0	585	3	0.00	0
	106	RYR3	34040568	G	A		4.94	78	1	130	3	0.02	0.01
	106	SMAD4	48604834	CT	C	p.Ter553fs	63.66	135	7	100	25	0.2	0.04
	106	CAMKV	49899001	C	T	p.Gly104Gly	4.00	52	0	87	2	0.02	0
	106	DOCK3	51417627	A	C	p.Thr1858Pro	11.71	47	0	84	10	0.10	0
	106	DOCK3	51417663	A	C		10.97	29	0	50	6	0.10	0
	106	TCF12	57565440	GT	G	p.Leu654fs	4.10	71	0	72	2	0.02	0
	106	LRRC7	70541929	G	A	p.Arg1429Gln	5.02	63	1	258	3	0.01	0.01
	106	APC	112154764	A	C	p.Ile345Ile	9.32	216	1	159	5	0.03	0.00
	106	APC	112170651	T	C		14.30	90	4	57	9	0.13	0.04
	106	APC	112178063	T	A	p.Ser2258Thr	4.82	186	0	318	4	0.01	0
	106	APC	112173582	T	C	p.Leu764Ser	4.78	162	3	162	3	0.01	0.01
	106	APC	112173962	A	C	p.Met891Leu	13.79	148	16	165	9	0.05	0.09
	106	APC	112175575	A	C	p.Gly1428Gly	21.00	134	3	168	13	0.07	0.02
	106	APC	112175762	T	C	p.Phe1491Leu	36.88	192	11	153	16	0.09	0.05
	106	NRAP	115406570	TA	T		6.04	67	0	119	3	0.02	0
	106	SYNE1	152765498	A	T		4.21	29	0	47	2	0.04	0
	106	APC	112175962	T	C	p.Ile1557Ile	20.04	171	12	170	9	0.05	0.06
	106	FBXW7	153249465	GA	G	p.Ser438fs	4.92	237	1	282	3	0.01	0.00
	106	F8	154159476	A	C	p.Ser863Arg	5.89	15	0	40	3	0.06	0
	106	DCHS2	155158119	GC	G	p.Ala2107fs	5.77	42	0	60	3	0.04	0
	106	MNDA	158811843	CA	C		5.10	72	1	138	3	0.02	0.01
	106	KCNH7	163280041	T	A	p.Leu653Leu	4.62	33	0	42	2	0.04	0
	106	RNF44	175956373	G	C	p.Phe384Leu	24.69	15	0	53	9	0.14	0
	106	RNF44	175956392	T	G		4.17	20	0	88	3	0.03	0
	106	RNF44	175956408	GT	G		5.38	33	0	126	3	0.02	0
	106	PIK3CA	178921682	T	C		4.39	30	0	55	2	0.03	0
	106	BTNL8	180335715	T	A	p.Phe60Tyr	4.10	70	0	77	2	0.02	0
	106	APC	112176309	A	G	p.Glu1673Gly	13.40	102	7	107	7	0.06	0.06
	106	APC	112177350	G	C	p.Cys2020Ser	41.00	130	8	115	19	0.14	0.05
	106	APC	112177506	T	G	p.Leu2072*	43.08	193	14	138	19	0.12	0.06
	106	APC	112177945	A	C	p.Gln2218His	52.36	164	6	226	24	0.09	0.03
	106	APC	112178555	A	C	p.Thr2422Pro	24.79	221	10	197	14	0.06	0.04
	106	APC	112178910	C	G	p.Pro2540Arg	13.22	162	5	159	8	0.04	0.02
	106	APC	112179546	A	C	p.Asn2752Thr	61.63	197	7	149	30	0.16	0.03
	106	TCF7L2	114925401	T	G	p.Pro493Pro	5.73	10	1	31	4	0.11	0.09
	106	FBXW7	153249313	C	T		13.64	163	8	145	10	0.06	0.04
	106	MLK4	233497764	G	C		6.90	269	4	301	5	0.01	0.01
	106	KRAS	25378723	A	G		48.36	208	9	113	29	0.20	0.04
	107	APC	112177945	A	C	p.Gln2218His	30.93	563	15	348	15	0.04	0.02
	107	APC	112178555	A	C	p.Thr2422Pro	25.79	702	21	342	15	0.04	0.02
	107	APC	112176954	A	C	p.Lys1888Thr	24.96	679	15	341	12	0.03	0.02
	107	DOK5	53260070	A	G	p.Gln270Arg	4.88	444	0	313	3	0.00	0
	107	APC	112178771	T	C	p.Ser2494Pro	4.90	660	1	292	3	0.01	0.00
	107	APC	112154918	GA	G	p.Asp397fs	4.61	496	1	280	3	0.01	0.00
	107	APC	112174718	T	G	p.Tyr1143Asp	6.93	533	15	271	8	0.02	0.02
	107	APC	112175962	T	C	p.Ile1557Ile	58.73	579	18	269	24	0.08	0.03
	107	APC	112178478	CT	C	p.Ala2397fs	4.87	704	1	268	4	0.01	0.00
	107	APC	112175575	A	C	p.Gly1428Gly	19.14	441	26	255	12	0.04	0.05
	107	APC	112177151	T	C	p.Phe1954Leu	10.96	551	13	252	6	0.02	0.02
	107	ZNF625	12256484	G	T	p.Cys249*	5.87	611	13	250	4	0.01	0.02
	107	APC	112177350	G	C	p.Cys2020Ser	30.45	502	14	249	17	0.06	0.02
	107	APC	112177506	T	G	p.Leu2072*	32.85	586	33	246	16	0.06	0.05
	107	APC	112102169	GT	G		5.10	246	1	245	3	0.01	0.00
	107	APC	112177570	C	T		10.54	534	21	245	6	0.02	0.03
	107	APC	112173962	A	C	p.Met891Leu	14.42	433	23	244	9	0.03	0.05
	107	F8	154159699	T	C	p.Asp789Gly	5.21	459	0	241	3	0.01	0
	107	APC	112179546	A	C	p.Asn2752Thr	36.70	490	15	232	18	0.07	0.02
	107	APC	112175762	T	C	p.Phe1491Leu	46.83	555	27	230	22	0.08	0.04
	107	TP53	7577041	C	G	p.Leu299Leu	7.16	558	18	226	5	0.02	0.03
	107	APC	112178910	C	G	p.Pro2540Arg	8.68	511	25	221	5	0.02	0.04
	107	APC	112176371	G	C	p.Gly1694Arg	8.22	445	21	216	5	0.02	0.04
	107	LRRC7	70541921	GC	G	p.Pro1427fs	4.28	180	0	206	3	0.01	0
	107	TP53	7577538	C	T		482.91	880	0	200	145	0.42	0
	107	MLK4	233497676	AT	A		5.48	207	2	195	5	0.02	0.00
	107	TCF7L2	114925199	GC	G		10.82	240	2	192	6	0.03	0.00
	107	SYNE1	152765660	G	T	p.Val1241Val	5.21	564	4	190	3	0.01	0.00
	107	LRRC7	70541926	GA	G	p.Arg1429fs	4.80	166	0	188	5	0.02	0
	107	APC	112176309	A	G	p.Glu1673Gly	16.49	323	19	187	10	0.05	0.05
	107	TP53	7579371	T	G	p.Ser106Arg	6.08	455	5	185	4	0.02	0.01
	107	OR2K2	114089888	GC	G	p.Leu275fs	5.17	246	0	185	3	0.01	0
	107	APC	112173363	A	C		8.03	390	10	173	8	0.04	0.02
	107	AHNAK2	105406923	CA	C	p.Met4955fs	4.70	208	1	168	3	0.01	0.00
	107	F8	154159493	GC	G	p.Arg857fs	4.73	199	0	164	3	0.01	0
	107	TP53	7578384	GC	G	p.Cys182fs	19.51	485	28	162	9	0.05	0.05
	107	RYR3	34040563	AC	A		4.02	241	2	154	3	0.01	0.00
	107	APC	112174964	G	T	p.Ala1225Ser	4.68	366	6	154	3	0.01	0.01
	107	APC	112174918	A	G	p.Glu1209Glu	11.51	308	19	145	14	0.08	0.05
	107	KLK2	51378225	G	A		8.34	172	1	143	4	0.02	0.00
	107	ADAMTS4	161168002	A	C	p.Val139Gly	6.10	281	12	143	7	0.04	0.04
	107	KLK2	51378226	AG	A		4.91	157	1	142	3	0.02	0.00
	107	DKK2	107845349	T	G	p.Asp181Ala	11.05	245	28	139	9	0.06	0.10
	107	DKK2	107845099	C	T		5.27	286	1	134	3	0.02	0.00
	107	APC	112170651	T	C		4.89	281	14	130	3	0.02	0.04
	107	OR2T33	248436316	G	A	p.Asn267Asn	4.86	183	1	129	3	0.02	0.00
	107	TRAIP	49898768	GA	G		5.95	273	0	127	3	0.02	0
	107	ADAMTS12	33549580	GT	G		5.96	263	3	126	3	0.02	0.01
	107	MGA	42052506	AT	A		4.95	232	0	121	3	0.02	0
	107	ICA1	8198123	C	T		7.14	123	2	117	4	0.03	0.01
	107	ICA1	8198120	C	T		6.06	113	2	116	3	0.02	0.01
	107	ICA1	8198121	AT	A		5.77	115	3	116	3	0.02	0.02
	107	DOK5	53259941	A	T		6.16	114	1	115	3	0.02	0.00
	107	GRIA1	153078628	T	C	p.Tyr493His	6.08	210	0	114	3	0.02	0
	107	F8	154159761	AG	A	p.Pro768fs	4.44	125	0	114	3	0.02	0
	107	TP53	7576777	C	G		14.84	240	5	111	7	0.05	0.02
	107	MECOM	168833148	C	T		5.86	191	0	110	3	0.02	0
	107	BRAF	140453031	A	T		6.24	153	0	108	3	0.02	0
	107	DOCK3	51417627	A	C	p.Thr1858Pro	12.55	191	3	106	10	0.08	0.01
	107	KRAS	25398284	C	T	p.Gly12Asp	143.59	440	0	103	45	0.30	0
	107	MECOM	168833140	T	C		4.89	151	1	100	3	0.02	0.00
	107	APC	112179361	A	C	p.Ala2690Ala	33.77	216	14	96	15	0.13	0.06
	107	MIR6893	145665266	G	C		17.78	61	6	91	10	0.09	0.08
	107	SMAD4	48604835	T	G	p.Ter553Glyext*?	8.47	352	20	85	7	0.07	0.05
	107	FBXW7	153247153	C	T		4.02	188	0	85	2	0.02	0
	107	APC	112101948	A	G		4.05	161	0	82	2	0.02	0
	107	RNF44	175956373	G	C	p.Phe384Leu	20.20	64	0	81	8	0.08	0
	107	PKHD1	51875297	T	A		4.07	97	0	80	2	0.02	0
	107	SCN1A	166898995	C	T		4.07	160	1	80	2	0.02	0.00
	107	DOCK3	51417663	A	C		28.52	134	2	77	14	0.15	0.01
	107	MYOM1	3164185	G	C		6.72	131	10	74	3	0.03	0.07
	107	TSPOAP1	56385190	A	G		4.12	180	2	73	2	0.02	0.01
	107	TCF7L2	114925177	T	C		4.13	116	1	72	2	0.02	0.00
	107	MANF	51417703	A	C		12.27	80	0	71	7	0.08	0
	107	TRIM23	64905136	T	C	p.Glu326Glu	4.21	135	0	68	2	0.02	0
	107	DCHS2	155158123	C	A	p.Asp2106Tyr	4.12	125	1	68	2	0.02	0.00
	107	ARID1A	27105409	CT	C		4.62	128	0	61	3	0.04	0
	107	TCF7L2	114925401	T	G	p.Pro493Pro	8.41	43	6	60	7	0.10	0.12
	107	APC	112157532	A	C		4.33	148	0	59	2	0.03	0
	107	ARID1A	27105406	TG	T		4.07	117	0	58	2	0.03	0
	107	LRRIQ1	85492678	G	A	p.Glu1039Lys	4.35	192	0	58	2	0.03	0
	107	SYNE1	152765759	G	T		9.36	102	4	56	4	0.06	0.03
	107	KRAS	25378723	A	G		6.34	788	9	231	9	0.03	0.01
	107	SLC43A3	57185126	C	T		9.93	61	11	52	5	0.08	0.15
	107	GAS2L2	34073087	C	T	p.Glu477Lys	4.50	66	1	48	2	0.04	0.01
	107	ALCAM	105252498	T	C	p.Tyr171His	4.50	88	0	45	2	0.04	0
	107	AMOTL1	94592895	A	G		4.37	122	1	41	2	0.04	0.00
	107	AMOTL1	94592901	GT	G		4.20	103	1	32	2	0.05	0.00
	107	CDH10	24509795	TC	T	p.Asp379fs	4.11	118	0	31	2	0.06	0
	107	TP53	7573818	A	C		12.80	79	15	30	9	0.23	0.15
	107	STIM2	27019429	C	T	p.Ala537Val	4.93	53	0	29	2	0.06	0
	107	CDH10	24509793	C	T	p.Glu380Lys	5.00	106	1	27	2	0.06	0.00
	107	KRAS	25378539	G	C		12.84	194	17	55	5	0.08	0.08
	107	TRIM48	55035713	G	T		7.95	65	3	15	4	0.21	0.04
	107	CDH10	24509771	GA	G	p.Ser387fs	5.40	39	0	12	2	0.14	0
	107	PGM5	70993238	G	A	p.Gly129Arg	6.55	2883	1	2	2	0.5	0.00
	107	KRAS	25378430	A	C		5.42	21	0	16	2	0.11	0
	108	APC	112178065	C	T		6.27	123	0	106	3	0.02	0
	108	DKK2	107845183	GC	G	p.Gly236fs	4.51	184	0	102	3	0.02	0
	108	APC	112177945	A	C	p.Gln2218His	11.79	110	3	79	5	0.05	0.02
	108	APC	112102170	T	C		4.06	46	0	75	2	0.02	0
	108	BMPR2	203420120	A	G	p.Thr578Ala	4.17	147	0	71	2	0.02	0
	108	APC	112176522	A	G	p.Lys1744Arg	8.27	119	4	67	4	0.05	0.03
	108	CPSF6	69656266	G	A	p.Arg565Gln	4.24	90	1	66	2	0.02	0.01
	108	APC	112175962	T	C	p.Ile1557Ile	6.54	88	4	66	3	0.04	0.04
	108	TCF7L2	114925199	G	T		9.65	34	0	66	4	0.05	0
	108	APC	112102184	G	A		4.26	29	0	63	2	0.03	0
	108	APC	112175762	T	C	p.Phe1491Leu	10.83	105	6	62	5	0.07	0.05
	108	RNF43	56435152	T	G	p.Glu662Ala	4.17	75	0	60	2	0.03	0
	108	CCDC15	124844935	AT	A		5.23	28	0	58	3	0.04	0
	108	TP53	7578384	GC	G	p.Cys182fs	24.08	91	3	57	9	0.13	0.03
	108	PRDM9	23526457	TG	T	p.Ala421fs	4.31	46	0	57	2	0.03	0
	108	APC	112178555	A	C	p.Thr2422Pro	8.81	160	7	57	5	0.08	0.04
	108	MATN2	99033447	A	G	p.Lys612Glu	4.38	60	0	56	2	0.03	0
	108	APC	112178910	C	G	p.Pro2540Arg	6.92	108	6	56	3	0.05	0.05
	108	CCDC15	124844925	CA	C		4.12	20	1	56	2	0.03	0.04
	108	APC	112177506	T	G	p.Leu2072*	5.42	104	9	55	3	0.05	0.07
	108	APC	112177570	C	T		4.25	111	2	55	2	0.03	0.01
	108	SLC26A7	92352640	C	T	p.Ser296Leu	4.42	32	0	53	2	0.03	0
	108	FBXW7	153249313	C	T		6.49	110	4	52	4	0.07	0.03
	108	MIR4728	37881491	G	A		4.46	40	0	51	2	0.03	0
	108	MIR4728	37881502	G	A		4.49	33	1	49	2	0.03	0.02
	108	APC	112177350	G	C	p.Cys2020Ser	5.51	102	7	48	3	0.05	0.06
	108	SACS	23929782	A	T	p.Ala323Ala	4.53	30	0	47	2	0.04	0
	108	CCDC15	124845048	TA	T	p.Lys194fs	12.30	47	1	47	10	0.17	0.02
	108	FBXW7	153332804	T	C	p.Glu51Gly	4.54	50	0	46	2	0.04	0
	108	KLK2	51378231	T	TG		4.51	25	0	44	2	0.04	0
	108	ADAMTS12	33549333	C	T	p.Trp1427*	4.53	26	0	43	2	0.04	0
	108	APC	112179546	A	C	p.Asn2752Thr	9.87	119	3	43	5	0.10	0.02
	108	DKK4	42231830	GT	G	p.Leu155fs	4.37	26	0	42	2	0.04	0
	108	TP53	7580741	C	T		4.66	23	0	40	2	0.04	0
	108	GRIA1	153078631	G	A	p.Gly494Arg	4.68	45	0	39	2	0.04	0
	108	MECOM	168833234	G	A	p.Pro809Leu	4.71	84	0	38	2	0.05	0
	108	DOCK3	51417611	A	C	p.Pro1852Pro	10.65	36	5	36	4	0.1	0.12
	108	SLC26A7	92352627	CA	C		4.27	23	0	36	3	0.07	0
	108	MNDA	158811845	CT	C		4.50	57	1	36	2	0.05	0.01
	108	TP53	7576777	C	G		12.34	41	1	32	5	0.13	0.02
	108	TP53	7574045	G	A		4.91	61	0	30	2	0.06	0
	108	TEKT5	10729549	TC	T		4.14	21	0	30	2	0.06	0
	108	PIK3CA	178951908	AT	A	p.Leu989fs	4.93	49	0	28	2	0.06	0
	108	TRIM48	55035931	A	G		8.09	46	0	25	3	0.10	0
	108	DOCK3	51417627	A	C	p.Thr1858Pro	8.14	31	0	24	3	0.11	0
	108	DOCK3	51417663	A	C		11.36	18	0	23	4	0.14	0
	108	MECOM	168833396	GT	G	p.Thr755fs	5.07	23	0	23	2	0.08	0
	108	APC	112170651	T	C		4.42	62	3	22	2	0.08	0.04
	108	ARID1A	27105668	AG	A	p.Gly1761fs	4.13	36	0	19	3	0.13	0
	108	DOK5	53260219	GC	G		4.12	9	0	18	2	0.1	0
	108	TRIM23	64905140	T	A	p.Gln325Leu	5.33	25	0	18	2	0.1	0
	108	RNF44	175956373	G	C	p.Phe384Leu	14.25	7	0	18	5	0.21	0
	108	TP53	7569660	AG	A		4.77	14	0	16	2	0.11	0
	108	KCNH7	163279767	G	A		5.43	33	0	16	2	0.11	0
	108	TP53	7578115	T	C		41.41	18	1	13	12	0.48	0.05
	108	DNMT1	10267283	A	G		7.95	10	1	11	3	0.21	0.09
	108	KRAS	25378723	A	G		14.92	169	3	49	6	0.10	0.01
	108	TRIM23	64909876	A	C		6.13	10	0	7	2	0.22	0
	108	KRAS	25378430	A	C		5.88	4	0	9	2	0.18	0
	106	CRTC1	18887963	C	G		4.36	2	0	12	5	0.29	0
	109	ALCAM	105252484	G	A	p.Gly166Asp	7.99	77	0	25	3	0.10	0
	109	APC	112177945	A	C	p.Gln2218His	13.90	289	12	151	8	0.05	0.03
	109	APC	112178093	A	G	p.Thr2268Ala	5.74	257	6	132	4	0.02	0.02
	109	APC	112175962	T	C	p.Ile1557Ile	13.97	324	12	120	6	0.04	0.03
	109	APC	112175762	T	C	p.Phe1491Leu	13.64	332	22	103	9	0.08	0.06
	109	APC	112177151	T	C	p.Phe1954Leu	8.06	260	13	102	6	0.05	0.04
	109	APC	112178555	A	C	p.Thr2422Pro	10.30	419	12	101	6	0.05	0.02
	109	APC	112175753	TTA	T	p.Leu1488fs	35.44	343	0	98	12	0.10	0
	109	APC	112177506	T	G	p.Leu2072*	10.65	330	23	94	5	0.05	0.06
	109	APC	112177350	G	C	p.Cys2020Ser	30.97	311	5	93	14	0.13	0.01
	109	APC	112174774	T	TTA	p.Ser1163fs	37.74	295	0	89	12	0.11	0
	109	APC	112102177	A	G		4.01	119	0	86	2	0.02	0
	109	APC	112174310	A	G	p.Lys1007Glu	12.95	259	22	86	7	0.07	0.07
	109	APC	112174329	A	G	p.His1013Arg	4.01	266	0	86	2	0.02	0
	109	APC	112179546	A	C	p.Asn2752Thr	33.72	246	12	80	13	0.13	0.04
	109	APC	112173962	A	C	p.Met891Leu	5.63	236	20	74	4	0.05	0.07
	109	APC	112174898	G	A	p.Gly1203Arg	4.14	204	1	74	2	0.02	0.00
	109	APC	112173363	A	C		7.54	235	3	65	5	0.07	0.01
	109	APC	112170651	T	C		6.65	145	15	39	4	0.09	0.09
	109	BRAF	140453032	G	T		4.03	90	1	62	2	0.03	0.01
	109	BRAF	140453008	T	C		4.64	32	0	41	2	0.04	0
	109	CAMKV	49899007	G	A	p.Ala102Ala	4.68	87	0	36	2	0.05	0
	109	CCDC15	124844907	C	T		4.47	30	0	45	2	0.04	0
	109	CRTC1	18888116	T	A	p.Leu626Gln	7.85	32	0	30	3	0.09	0
	109	DNMT1	10267060	T	C		4.25	144	1	65	2	0.02	0.00
	109	DOCK3	51417550	T	C		4.11	121	0	76	2	0.02	0
	109	DOCK3	51417627	A	C	p.Thr1858Pro	6.69	96	0	45	6	0.11	0
	109	DOCK3	51417663	A	C		13.55	59	0	30	6	0.16	0
	109	DOK5	53259941	A	T		4.35	58	0	58	2	0.03	0
	109	FBXW7	153247529	G	T		5.57	4	0	1	2	0.66	0
	109	FBXW7	153247549	G	T		6.40	2	0	0	2	1	0
	109	GRIA1	153078419	T	C		4.16	246	0	72	2	0.02	0
	109	ICA1	8198120	C	T		7.11	43	1	55	3	0.05	0.02
	109	LARP4B	891050	AT	A		4.18	80	0	41	2	0.04	0
	109	MANF	51417721	A	G		4.78	38	0	35	2	0.05	0
	109	MANF	51417703	A	C		5.96	43	0	34	3	0.08	0
	109	MYO16	109753162	G	A	p.Arg1122His	5.53	410	1	189	3	0.01	0.00
	109	MYOM1	3164185	G	C		5.02	61	6	26	2	0.07	0.08
	109	OR2K2	114089882	C	T	p.Gly278Arg	4.10	175	0	78	2	0.02	0
	109	OR4E1-DAD1	22521189	G	A		4.03	57	0	79	2	0.02	0
	109	PAPOLB	4900045	T	C	p.Asp466Gly	4.25	231	0	65	2	0.02	0
	109	PAPOLB	4900237	AG	A	p.Leu402fs	4.27	57	1	27	3	0.1	0.01
	109	PCBP1	70315298	C	T	p.Ser141Ser	4.31	72	1	57	2	0.03	0.01
	109	PCBP1	70315068	A	G	p.Thr65Ala	4.66	94	0	40	2	0.04	0
	109	POSTN	38154683	C	T		4.35	172	0	58	2	0.03	0
	109	PRDM9	23526435	C	T	p.Ser413Phe	4.59	38	0	40	2	0.04	0
	109	PTER	16547169	G	A		4.41	131	1	50	2	0.03	0.00
	109	RNF43	56435301	G	A	p.Asn612Asn	4.37	89	1	41	2	0.04	0.01
	109	SLC26A7	92352648	G	A	p.Ala299Thr	4.10	121	0	72	2	0.02	0
	109	SMAD4	48604634	G	C	p.Ala486Pro	4.94	435	7	142	4	0.02	0.01
	109	TCF12	57565437	T	A	p.Leu652His	4.50	150	0	48	2	0.04	0
	109	TP53	7578384	GC	G	p.Cys182fs	29.38	271	23	119	12	0.09	0.07
	109	TP53	7578406	C	T		60.96	299	0	105	21	0.16	0
	109	TP53	7580584	T	C		5.48	64	5	79	9	0.10	0.07
	109	TP53	7573839	C	T		4.41	112	0	54	2	0.03	0
	109	TP53	7576777	C	G		36.64	133	4	43	13	0.23	0.02
	109	TRIM48	55035967	T	A		5.20	95	0	21	2	0.08	0
	109	TTN	179640298	C	T	p.Arg2098Gln	4.02	296	0	85	2	0.02	0
	109	TTN	179640221	TC	T	p.Ile2124fs	6.52	116	0	41	4	0.08	0
	109	ZNF395	28210929	G	A		4.38	45	0	45	2	0.04	0
	109	ZNF625	12256444	G	A	p.His263Tyr	4.14	196	0	74	2	0.02	0
	109	ZNF625	12256427	A	T	p.Thr268Thr	4.26	152	0	64	2	0.03	0
	109	KRAS	25378723	A	G		4.65	405	6	83	3	0.03	0.01
	110	ADAMTS4	161167800	T	G	p.Arg206Ser	4.73	20	2	14	2	0.12	0.09
	110	APC	112175992	A	AGAT	p.Asp1571dup	5.29	258	0	52	2	0.03	0
	110	APC	112176160	G	C	p.Arg1623Ser	6.53	210	4	76	4	0.05	0.01
	110	APC	112177350	G	C	p.Cys2020Ser	6.90	224	8	72	4	0.05	0.03
	110	APC	112177506	T	G	p.Leu2072*	13.82	265	15	83	6	0.06	0.05
	110	APC	112177726	A	G	p.Gly2145Gly	4.33	258	0	59	2	0.03	0
	110	APC	112177852	A	G	p.Gly2187Gly	4.13	229	0	75	2	0.02	0
	110	APC	112177945	A	C	p.Gln2218His	15.01	258	8	67	6	0.08	0.03
	110	B2M	45003659	T	C		5.41	154	0	10	2	0.16	0
	110	DKK4	42231772	T	C	p.Gln174Arg	4.13	174	0	47	2	0.04	0
	110	DOCK3	51417663	A	C		8.02	42	0	26	3	0.10	0
	110	DOK5	53259939	TC	T		6.05	39	0	18	2	0.1	0
	110	DOK5	53259941	A	T		8.36	39	0	20	3	0.13	0
	110	DOK5	53259949	T	A		6.05	47	0	21	2	0.08	0
	110	EHD3	31457504	G	A	p.Gly6Asp	4.17	100	0	43	2	0.04	0
	110	EHD3	31457683	C	T	p.Gln66*	6.40	235	0	95	3	0.03	0
	110	F8	154159487	G	T	p.Leu860Ile	4.57	48	0	27	2	0.06	0
	110	FBXW7	153247399	C	A		7.76	251	0	89	3	0.03	0
	110	FBXW7	153247406	A	AT		7.76	239	0	89	3	0.03	0
	110	GAS2L2	34073105	T	C	p.Arg471Gly	5.16	27	0	22	2	0.08	0
	110	HPSE2	100995437	A	G	p.Ala41Ala	4.21	137	0	68	2	0.02	0
	110	MLK4	233497710	T	C		4.51	170	0	48	2	0.04	0
	110	ORC4	148683806	T	A		10.42	61	0	3	3	0.5	0
	110	PCBP1	70315174	T	A	p.Leu100Gln	138.90	257	0	58	42	0.42	0
	110	PIK3CA	178921428	A	C	p.Met304Leu	5.09	101	0	24	2	0.07	0
	110	PPP2R2B	145979921	G	A	p.Thr404Ile	4.55	138	0	46	2	0.04	0
	110	RPL22	6257896	T	C		4.83	65	0	33	2	0.05	0
	110	SGCG	23894937	C	T		5.81	55	0	10	2	0.16	0
	110	SLC43A3	57185126	C	T		10.56	34	2	12	5	0.29	0.05
	110	SMAD2	45368211	G	T	p.Ser464*	88.46	315	0	19	25	0.56	0
	110	SMAD4	48591705	C	T		4.10	106	0	67	2	0.02	0
	110	STAG1	136240265	A	T		4.78	299	0	35	2	0.05	0
	110	STIM2	27019432	AG	A	p.Gln538fs	4.22	24	1	63	2	0.03	0.04
	110	TEKT5	10729557	C	T		4.53	62	0	46	2	0.04	0
	110	TP53	7569532	GTGAT	G		5.43	100	0	43	2	0.04	0
	110	TP53	7569536	T	TCCCA		5.43	100	0	43	2	0.04	0
	110	TP53	7569542	G	A		5.47	115	0	42	2	0.04	0
	110	TP53	7569546	CTGG	C		5.47	115	0	41	2	0.04	0
	110	TP53	7569551	C	A		5.51	113	0	40	2	0.04	0
	110	TP53	7569553	G	C		5.51	113	0	40	2	0.04	0
	110	TP53	7569554	A	T		5.51	113	0	40	2	0.04	0
	110	TP53	7569558	G	T		5.53	112	0	39	2	0.04	0
	110	TP53	7573824	T	C		6.34	60	0	5	2	0.28	0
	110	TP53	7577643	GC	G		4.03	97	0	62	2	0.03	0
	110	TP53	7580584	T	C		6.96	65	3	68	6	0.08	0.04
	110	TRIM48	55035910	T	G		76.60	199	0	22	24	0.52	0
	110	TRIM48	55035947	T	C		14.16	145	0	28	5	0.15	0
	110	TRPM2	45810995	GT	G		5.48	46	0	14	2	0.12	0
	110	XYLT2	48433860	C	T		4.44	90	0	52	2	0.03	0
	110	ZNF395	28210897	C	T	p.Lys204Lys	4.70	61	0	38	2	0.05	0
	111	PCBP1	70315233	A	G	p.Ile120Val	4.75	397	1	36	2	0.05	0.00
	111	MLK4	233497773	C	T		4.93	474	0	29	2	0.06	0
	111	TP53	7577014	C	T		5.20	364	0	21	2	0.08	0
	111	APC	112175675	A	AAG	p.Ser1465fs	4.21	446	1	21	2	0.08	0.00
	111	APC	112178454	C	T	p.Ala2388Val	5.20	473	0	21	2	0.08	0
	111	APC	112174474	A	G	p.Lys1061Lys	5.24	679	0	20	2	0.09	0
	111	APC	112177945	A	C	p.Gln2218His	5.07	352	13	20	2	0.09	0.03
	111	APC	112179546	A	C	p.Asn2752Thr	5.76	363	15	15	3	0.16	0.03
	111	APC	112175962	T	C	p.Ile1557Ile	5.53	388	9	14	2	0.12	0.02
	111	DOCK3	51417663	A	C		12.25	63	0	7	4	0.36	0
	111	TP53	7576777	C	G		5.93	187	3	6	2	0.25	0.01
	111	POSTN	38154772	A	T	p.Ile485Ile	6.34	405	0	5	2	0.28	0
	111	DNMT1	10267321	T	C		7.32	28	0	1	2	0.66	0
	112	OR2K2	114089814	C	T	p.Met300Ile	4.94	1063	0	298	3	0.00	0
	112	TP53	7577548	C	T		40.73	693	1	292	17	0.05	0.00
	112	MLK4	233497764	G	C		9.03	755	12	291	6	0.02	0.01
	112	ERBB3	56478854	G	A	p.Val104Met	33.43	606	0	283	14	0.04	0
	112	ERBB2	37881392	A	G		24.71	584	1	269	11	0.03	0.00
	112	ARSG	66339916	C	T	p.Tyr130Tyr	5.11	759	0	261	3	0.01	0
	112	CARD11	2976767	G	A	p.Asp415Asp	9.68	700	1	253	5	0.01	0.00
	112	FBXW7	153249342	GA	G		4.88	907	1	234	3	0.01	0.00
	112	TP53	7578384	GC	G	p.Cys182fs	18.54	509	19	214	9	0.04	0.03
	112	LRRC7	70541918	T	A	p.Pro1425Pro	7.67	213	0	210	4	0.01	0
	112	SMAD4	48604667	CG	C	p.Arg497fs	5.01	761	2	209	3	0.01	0.00
	112	TP53	7578296	G	T		18.21	398	10	201	13	0.06	0.02
	112	LRRC7	70541924	T	A	p.Pro1427Pro	5.44	175	1	201	3	0.01	0.00
	112	ADAMTS12	33549387	G	A	p.Ala1409Ala	17.93	428	0	198	8	0.03	0
	112	TP53	7579426	T	G	p.Pro87Pro	4.44	303	23	195	5	0.02	0.07
	112	TP53	7577041	C	G	p.Leu299Leu	5.87	546	18	193	5	0.02	0.03
	112	ERBB2	37881458	GT	G		4.57	288	0	185	3	0.01	0
	112	NFYC	41204569	C	T	p.Ser18Ser	5.61	719	0	177	3	0.01	0
	112	SMAD4	48604634	G	C	p.Ala486Pro	6.60	704	12	174	5	0.02	0.01
	112	APC	112175575	A	C	p.Gly1428Gly	10.01	439	28	174	7	0.03	0.05
	112	APC	112177945	A	C	p.Gln2218His	23.22	585	16	173	10	0.05	0.02
	112	TEKT5	10729561	C	T		4.26	151	0	171	2	0.01	0
	112	MLK4	233497962	A	G	p.Lys492Arg	22.53	707	11	170	15	0.08	0.01
	112	TEKT5	10729560	AC	A		4.86	147	3	169	4	0.02	0.02
	112	MLK4	233497676	AT	A		5.86	213	1	160	4	0.02	0.00
	112	APC	112176638	A	G	p.Thr1783Ala	4.39	552	0	146	2	0.01	0
	112	PAPOLB	4900095	A	G	p.Asn449Asn	5.88	644	0	143	3	0.02	0
	112	APC	112176554	G	A	p.Ala1755Thr	4.42	488	0	141	2	0.01	0
	112	APC	112176555	C	T	p.Ala1755Val	4.42	486	0	141	2	0.01	0
	112	APC	112176565	T	C	p.Ser1758Ser	4.41	439	0	141	2	0.01	0
	112	APC	112176567	C	G	p.Ala1759Gly	4.40	422	0	141	2	0.01	0
	112	APC	112176583	G	A	p.Gln1764Gln	4.42	478	0	141	2	0.01	0
	112	APC	112176607	A	T	p.Pro1772Pro	4.41	529	0	141	2	0.01	0
	112	RYR3	34040568	G	A		5.21	239	1	140	3	0.02	0.00
	112	APC	112176562	T	A	p.Ser1757Ser	4.41	445	0	140	2	0.01	0
	112	APC	112176569	C	G	p.Pro1760Ala	4.41	438	0	140	2	0.01	0
	112	APC	112176571	C	T	p.Pro1760Pro	4.40	437	0	140	2	0.01	0
	112	APC	112176652	A	G	p.Thr1787Thr	4.44	552	0	140	2	0.01	0
	112	APC	112174718	T	G	p.Tyr1143Asp	5.28	573	9	134	5	0.03	0.01
	112	APC	112176625	T	C	p.Pro1778Pro	4.47	545	0	134	2	0.01	0
	112	APC	112175762	T	C	p.Phe1491Leu	19.55	567	32	128	10	0.07	0.05
	112	APC	112173962	A	C	p.Met891Leu	7.14	440	32	120	9	0.06	0.06
	112	APC	112175962	T	C	p.Ile1557Ile	12.98	576	21	117	6	0.04	0.03
	112	APC	112177506	T	G	p.Leu2072*	23.01	592	31	115	10	0.08	0.04
	112	TSPOAP1	56385145	C	T		6.07	370	0	113	3	0.02	0
	112	APC	112174310	A	G	p.Lys1007Glu	19.20	505	34	108	11	0.09	0.06
	112	APC	112179546	A	C	p.Asn2752Thr	30.23	506	15	107	13	0.10	0.02
	112	DOCK3	51417627	A	C	p.Thr1858Pro	4.91	162	1	101	4	0.03	0.00
	112	APC	112175928	A	ATGAAAAC	p.Gln1549fs	4.73	489	0	99	2	0.01	0
	112	APC	112177350	G	C	p.Cys2020Ser	8.15	413	16	99	5	0.04	0.03
	112	DOK5	53260140	C	T		6.38	288	0	97	3	0.03	0
	112	CCDC15	124845048	TA	T	p.Lys194fs	9.74	308	4	90	10	0.1	0.01
	112	DNMT1	10267077	T	C	p.Pro463Pro	9.15	315	0	89	4	0.04	0
	112	TONSL	145665531	CTCAG	C	p.Pro450fs	4.82	144	0	89	2	0.02	0
	112	PPP2R2B	145980123	T	A		6.41	199	1	88	3	0.03	0.00
	112	DOCK3	51417663	A	C		45.17	111	0	86	18	0.17	0
	112	MANF	51417703	A	C		9.44	80	1	84	5	0.05	0.01
	112	CACNG3	24366149	C	T		6.58	183	3	83	3	0.03	0.01
	112	TP53	7578586	GT	G		6.15	145	2	81	3	0.03	0.01
	112	ARHGAP5	32562615	A	G	p.Lys914Glu	4.07	386	0	80	2	0.02	0
	112	CCDC15	124844925	C	T		4.10	121	0	78	2	0.02	0
	112	APC	112174964	G	T	p.Ala1225Ser	4.81	262	4	75	3	0.03	0.01
	112	TCP11L1	33065517	GT	G		4.02	269	0	74	3	0.03	0
	112	MATN2	99033469	A	G	p.Glu619Gly	4.17	125	0	71	2	0.02	0
	112	TP53	7578597	A	G		4.20	117	0	68	2	0.02	0
	112	PIK3CA	178921440	T	C	p.Ser308Pro	4.22	255	1	67	2	0.02	0.00
	112	TP53	7573097	C	A		4.22	82	1	66	2	0.02	0.01
	112	RNF44	175956373	G	C	p.Phe384Leu	21.75	50	0	66	11	0.14	0
	112	USP34	61546266	G	A		4.25	211	0	65	2	0.02	0
	112	PIK3CA	178921639	C	A		6.91	160	0	64	3	0.04	0
	112	TP53	7577225	A	G		4.02	138	1	62	2	0.03	0.00
	112	NUP160	47857128	CT	C		5.28	187	1	60	3	0.04	0.00
	112	CRTC1	18888049	A	G	p.Ser604Gly	4.36	57	0	57	2	0.03	0
	112	TRPM2	45810986	G	A		4.36	141	0	57	2	0.03	0
	112	AMOTL1	94592640	A	C		4.36	184	1	57	2	0.03	0.00
	112	SMAD2	45368086	T	C		4.46	185	0	51	2	0.03	0
	112	ICA1	8198123	C	CA		7.12	110	0	50	3	0.05	0
	112	APC	112179110	T	C	p.Ser2607Pro	4.56	316	0	45	2	0.04	0
	112	SLC43A3	57185126	C	T		8.46	60	6	43	5	0.10	0.09
	112	CDH12	21817070	A	G	p.Val329Ala	4.62	221	0	42	2	0.04	0
	112	TP53	7574075	T	G		20.02	117	13	37	10	0.21	0.1
	112	KLHL5	39083584	C	T	p.Gly281Gly	4.73	113	0	37	2	0.05	0
	112	DCHS2	155158124	C	A	p.Glu2105Asp	4.69	97	1	36	2	0.05	0.01
	112	CDH12	21817040	A	C		6.85	70	9	24	3	0.11	0.11
	112	DNMT1	10267022	T	C		10.06	37	4	21	4	0.16	0.09
	112	KRAS	25378723	A	G		16.22	760	17	64	9	0.12	0.02
	113	ADAMTS12	33549387	G	A	p.Ala1409Ala	5.77	910	1	157	3	0.01	0.00
	113	RNF44	175956516	G	A		15.89	405	0	134	7	0.04	0
	113	OR4E1-DAD1	22521012	C	G		6.38	797	1	97	3	0.03	0.00
	113	TP53	7578296	G	T		5.95	490	12	92	8	0.08	0.02
	113	TP53	7578384	GC	G	p.Cys182fs	5.98	531	43	91	3	0.03	0.07
	113	APC	112175575	A	C	p.Gly1428Gly	9.20	503	27	91	5	0.05	0.05
	113	TP53	7577590	T	G	p.Thr231Pro	5.69	549	3	89	3	0.03	0.00
	113	TCF7L2	114925205	T	C		6.60	273	1	82	3	0.03	0.00
	113	APC	112176954	A	C	p.Lys1888Thr	6.16	736	10	78	3	0.03	0.01
	113	RNF44	175956443	T	G		4.42	190	0	78	3	0.03	0
	113	APC	112177885	G	A	p.Leu2198Leu	4.10	792	0	77	2	0.02	0
	113	RPL22	6257784	CT	C	p.Lys15fs	9.20	638	7	74	9	0.10	0.01
	113	OR4E1-DAD1	22521051	G	A		4.15	739	1	72	2	0.02	0.00
	113	TEKT5	10729569	C	T		4.17	243	0	70	2	0.02	0
	113	MLK4	233497678	T	C		4.12	232	0	70	2	0.02	0
	113	TSPOAP1	56385145	C	T		4.22	436	0	67	2	0.02	0
	113	APC	112175962	T	C	p.Ile1557Ile	4.91	566	26	66	3	0.04	0.04
	113	APC	112177642	AGCT	A	p.Ala2122del	10.55	686	3	64	4	0.05	0.00
	113	APC	112174718	T	G	p.Tyr1143Asp	6.99	686	19	62	5	0.07	0.02
	113	CCDC15	124845048	TA	T	p.Lys194fs	15.94	338	4	61	13	0.17	0.01
	113	NUP160	47857253	T	C	p.Thr351Ala	4.36	569	0	57	2	0.03	0
	113	TP53	7578158	C	T		4.38	286	0	56	2	0.03	0
	113	APC	112175762	T	C	p.Phe1491Leu	6.05	624	23	55	3	0.05	0.03
	113	TP53	7574036	G	A		4.42	388	0	53	2	0.03	0
	113	XYLT2	48434072	C	T	p.Phe561Phe	4.42	199	0	52	2	0.03	0
	113	ARSG	66339809	C	T	p.Arg95Trp	4.44	434	0	52	2	0.03	0
	113	PPP2R1A	52715937	A	G		4.46	341	2	51	2	0.03	0.00
	113	SGSM2	2268244	C	T	p.Leu352Leu	4.07	283	0	50	2	0.03	0
	113	CACNA1F	49093528	T	C		4.47	396	0	50	2	0.03	0
	113	SACS	23929952	G	A	p.Pro267Ser	4.49	641	1	49	2	0.03	0.00
	113	ICA1	8198250	GT	G	p.Asn204fs	5.52	508	5	48	9	0.15	0.00
	113	DOK5	53260140	C	T		7.28	289	0	48	3	0.05	0
	113	SGSM2	2268029	G	T		4.53	219	2	47	2	0.04	0.00
	113	TP53	7577639	C	T		7.20	288	0	47	3	0.06	0
	113	APC	112043384	T	G		4.53	264	0	47	2	0.04	0
	113	PPP2R1A	52715904	C	T		4.58	179	0	44	2	0.04	0
	113	OR2K2	114089883	G	A	p.Tyr277Tyr	4.58	315	1	44	2	0.04	0.00
	113	KLK2	51378234	GA	G		4.03	127	0	39	2	0.04	0
	113	FBXW7	153333022	AT	A		4.03	264	0	39	2	0.04	0
	113	SYNE1	152765696	G	A	p.Ser1229Ser	4.75	362	0	36	2	0.05	0
	113	TP53	7579472	G	A	p.Pro72Leu	4.19	120	0	35	2	0.05	0
	113	KIF14	200573013	C	T	p.Gly606Asp	4.78	443	0	35	2	0.05	0
	113	AHNAK2	105406901	A	G	p.Phe4963Leu	4.20	127	0	32	2	0.05	0
	113	TCP11L1	33065512	A	G		7.82	331	0	31	3	0.08	0
	113	MYOM1	3164402	GT	G	p.Leu459fs	4.83	228	1	24	2	0.07	0.00
	113	DKK2	107845429	A	G		5.13	66	0	23	2	0.08	0
	113	DOCK3	51417663	A	C		8.22	122	1	22	3	0.12	0.00
	113	B2M	45003908	C	T		5.23	133	0	20	2	0.09	0
	113	RNF44	175956373	G	C	p.Phe384Leu	17.46	69	0	20	6	0.23	0
	113	SYNE1	152765747	C	A		4.93	109	18	19	3	0.13	0.14
	113	TP53	7576533	C	A		7.77	199	0	15	3	0.16	0
	113	ZNF395	28210698	T	C	p.Lys271Glu	6.19	78	0	14	3	0.17	0
	113	AHNAK2	105406882	T	C	p.Lys4969Arg	5.54	39	0	14	2	0.12	0
	113	TP53	7576536	C	A		11.76	213	0	13	4	0.23	0
	113	TCF7L2	114925412	C	T	p.Pro497Leu	5.26	38	0	12	2	0.14	0
	113	DACH2	86069866	A	G		6.50	65	0	4	2	0.33	0
	113	BTNL8	180335706	G	A	p.Arg57Lys	4.46	1003	6	139	3	0.02	0.00
	114	MLK4	233497938	T	A	p.Phe484Tyr	5.00	615	1	285	3	0.01	0.00
	114	TP53	7578384	GC	G	p.Cys182fs	41.44	378	24	203	18	0.08	0.05
	114	TP53	7578460	ACGCGGG	A		131.98	492	0	203	40	0.16	0
	114	TP53	7579426	T	G	p.Pro87Pro	6.61	245	14	201	4	0.01	0.05
	114	CPSF6	69656350	T	C		5.45	440	0	201	3	0.01	0
	114	TP53	7577041	C	G	p.Leu299Leu	4.79	386	10	196	4	0.02	0.02
	114	MIR6893	145665343	A	G		5.61	230	0	177	3	0.01	0
	114	TP53	7578296	G	T		20.97	323	5	176	14	0.07	0.01
	114	FBXW7	153247221	A	C	p.Asp527Glu	4.95	503	19	155	5	0.03	0.03
	114	ADAMTS12	33549336	C	T	p.Ala1426Ala	5.81	125	0	151	3	0.01	0
	114	NRAS	115258747	C	A	p.Gly12Val	187.70	479	0	142	59	0.29	0
	114	OR2T33	248436234	C	T	p.Val295Met	5.95	553	0	136	3	0.02	0
	114	SMAD4	48604793	GTACTTCA	G	p.Leu540fs	19.40	551	0	135	7	0.04	0
	114	APC	112175575	A	C	p.Gly1428Gly	14.78	308	13	135	8	0.05	0.04
	114	APC	112175598	GT	G	p.Ser1436fs	54.81	365	1	135	22	0.14	0.00
	114	TP53	7579533	G	A	p.Gln52*	33.55	211	0	131	13	0.09	0
	114	APC	112177945	A	C	p.Gln2218His	13.52	427	10	130	7	0.05	0.02
	114	TCF7L2	114925316	GA	G	p.Lys468fs	4.57	248	8	127	10	0.07	0.03
	114	RYR3	34040565	C	CA		5.95	182	1	126	3	0.02	0.00
	114	TEKT5	10729539	AC	A		4.25	49	0	119	4	0.03	0
	114	APC	112179546	A	C	p.Asn2752Thr	26.45	387	13	114	11	0.08	0.03
	114	SLC43A3	57185156	A	T		5.28	190	0	113	3	0.02	0
	114	DOCK3	51417631	T	G	p.Leu1859Arg	14.70	118	2	112	10	0.08	0.01
	114	DOCK3	51417627	A	C	p.Thr1858Pro	17.25	121	3	111	11	0.09	0.02
	114	KLK2	51378226	AG	A		5.27	89	2	107	3	0.02	0.02
	114	KLK2	51378229	C	G		6.26	91	0	107	3	0.02	0
	114	KLK2	51378234	G	A		6.30	85	0	103	3	0.02	0
	114	APC	112175762	T	C	p.Phe1491Leu	7.65	439	21	102	4	0.03	0.04
	114	TP53	7579604	A	AC		6.93	89	0	100	3	0.02	0
	114	APC	112175962	T	C	p.Ile1557Ile	11.41	391	17	96	5	0.04	0.04
	114	APC	112176309	A	G	p.Glu1673Gly	7.51	276	11	96	4	0.04	0.03
	114	SGSM1	25315811	T	C	p.Val1070Ala	7.22	125	0	95	4	0.04	0
	114	APC	112173962	A	C	p.Met891Leu	5.21	292	21	95	3	0.03	0.06
	114	TP53	7579623	C	T		4.78	66	0	94	2	0.02	0
	114	APC	112173582	T	C	p.Leu764Ser	6.05	423	5	92	3	0.03	0.01
	114	RYR3	34040581	GA	G		4.68	110	0	89	3	0.03	0
	114	CCDC15	124845012	G	A	p.Gln179Gln	4.03	240	0	84	2	0.02	0
	114	MANF	51417703	A	C		8.00	52	1	83	8	0.08	0.01
	114	APC	112174745	C	T	p.Gln1152*	51.27	411	0	82	18	0.18	0
	114	DOCK3	51417663	A	C		54.32	81	0	81	22	0.21	0
	114	APC	112177506	T	G	p.Leu2072*	7.58	480	24	81	4	0.04	0.04
	114	MYO16	109753073	A	T		6.63	174	1	80	3	0.03	0.00
	114	C16orf45	15675210	G	A		4.08	149	0	79	2	0.02	0
	114	CRTC1	18888093	C	T	p.Ile618Ile	4.08	44	0	79	2	0.02	0
	114	TCF7L2	114925185	G	A		4.08	107	0	79	2	0.02	0
	114	UGT8	115544209	A	T	p.Glu58Val	4.09	127	0	78	2	0.02	0
	114	CRTC1	18888113	GA	G	p.Leu626fs	4.05	42	0	77	2	0.02	0
	114	PPP2R1A	52716099	T	C		4.11	84	1	77	2	0.02	0.01
	114	CACNG3	24366146	C	T		4.14	121	0	74	2	0.02	0
	114	KLK2	51378246	G	A		6.74	60	0	73	3	0.03	0
	114	MYO16	109753063	A	AT		4.09	149	0	72	2	0.02	0
	114	APC	112179187	A	T	p.Ser2632Ser	4.16	404	0	72	2	0.02	0
	114	APC	112179260	G	A	p.Val2657Ile	4.16	406	1	72	2	0.02	0.00
	114	APC	112174310	A	G	p.Lys1007Glu	12.63	390	23	66	6	0.08	0.05
	114	RNF44	175956373	G	C	p.Phe384Leu	11.20	50	0	66	5	0.07	0
	114	KLK2	51377981	C	T	p.Ala17Ala	4.16	110	0	65	2	0.02	0
	114	TP53	7576777	C	G		30.09	202	4	64	11	0.14	0.01
	114	BMPR2	203420251	G	A	p.Thr621Thr	6.91	80	0	64	3	0.04	0
	114	DOK5	53260212	G	A		4.21	64	0	63	2	0.03	0
	114	MYOM1	3164204	T	C		4.36	162	0	57	2	0.03	0
	114	MYO16	109753353	C	T		4.41	40	0	53	2	0.03	0
	114	ACPP	132051192	A	G		4.37	70	0	52	2	0.03	0
	114	KLK2	51378247	AG	A		5.29	48	0	50	3	0.05	0
	114	TP53	7580013	A	G		4.49	97	1	48	2	0.04	0.01
	114	ICA1	8198124	C	G		4.58	88	0	44	2	0.04	0
	114	PPP2R1A	52716114	C	A		4.53	43	0	41	2	0.04	0
	114	MYH8	10304433	G	A	p.Leu1062Phe	4.68	206	0	39	2	0.04	0
	114	FAM135B	139164214	T	A	p.Asp835Val	4.70	92	0	38	2	0.05	0
	114	SLC43A3	57185126	C	T		12.88	49	3	37	7	0.15	0.05
	114	NUP160	47857127	A	T		4.81	121	0	31	2	0.06	0
	114	ORC4	148683821	A	G		5.89	79	0	9	2	0.18	0
	114	ORC4	148683834	A	G		5.24	52	1	8	2	0.2	0.01
	116	SGSM2	2268259	G	A	p.Gly357Arg	4.29	208	0	57	2	0.03	0
	116	SGSM2	2268277	T	A	p.Phe363Ile	4.68	129	0	39	2	0.04	0
	116	TP53	7569542	G	A		23.82	239	0	29	8	0.21	0
	116	TP53	7576502	T	C		5.73	71	0	11	2	0.15	0
	116	TP53	7577205	C	T		4.95	242	0	28	2	0.06	0
	116	TP53	7578384	GC	G	p.Cys182fs	12.34	520	31	61	5	0.07	0.05
	116	TP53	7580809	A	G		5.24	30	0	20	2	0.09	0
	116	MYH8	10304500	C	T	p.Gly1039Gly	73.28	317	0	20	21	0.51	0
	116	OR4E1-DAD1	22521012	C	G		375.08	647	0	0	92	1	0
	116	OR4E1-DAD1	22521051	G	A		360.48	658	0	0	89	1	0
	116	TNFRSF10C	22974536	T	TA	p.Phe258fs	5.26	170	1	14	2	0.12	0.00
	116	KRAS	25398284	C	G	p.Gly12Ala	9.74	449	0	6	3	0.33	0
	116	MYO3A	26446293	C	T	p.Arg950Cys	5.06	184	0	23	2	0.08	0
	116	STIM2	27019427	AG	A	p.Ala537fs	4.77	73	0	33	2	0.05	0
	116	TCP11L1	33065412	T	C	p.Gly31Gly	4.31	910	1	61	2	0.03	0.00
	116	ADAMTS12	33549350	C	G	p.Glu1422Gln	67.65	314	0	25	17	0.40	0
	116	ADAMTS12	33549374	G	T	p.Pro1414Thr	85.29	420	0	47	24	0.33	0
	116	ADAMTS12	33549387	G	A	p.Ala1409Ala	195.32	462	0	32	54	0.62	0
	116	SFPQ	35652844	T	C	p.Arg608Arg	4.00	624	1	87	2	0.02	0.00
	116	B2M	45003899	T	C		4.52	156	1	47	2	0.04	0.00
	116	NUP160	47857253	T	C	p.Thr351Ala	229.83	511	0	46	66	0.58	0
	116	XYLT2	48433958	T	C	p.Tyr523Tyr	276.16	687	2	50	77	0.60	0.00
	116	SMAD4	48591975	A	T		49.06	720	0	26	15	0.36	0
	116	CACNA1F	49093528	T	C		103.27	326	0	58	32	0.35	0
	116	DOCK3	51417663	A	C		29.54	101	0	43	10	0.18	0
	116	DOK5	53259964	G	C		57.14	178	0	23	17	0.42	0
	116	DOK5	53260140	C	T		120.22	290	0	17	33	0.66	0
	116	TRIM48	55035862	T	C		111.14	549	1	32	35	0.52	0.00
	116	TSPOAP1	56385145	C	T		64.23	390	1	39	20	0.33	0.00
	116	SLC43A3	57185164	C	T		4.71	337	0	35	2	0.05	0
	116	ZNHIT6	86172030	C	T	p.Cys244Tyr	4.36	818	0	57	2	0.03	0
	116	IL1RAPL2	104984512	C	T		5.79	14	0	3	2	0.4	0
	116	APC	112151204	C	T	p.Arg283*	167.40	940	0	135	53	0.28	0
	116	APC	112155046	G	A		5.60	258	0	13	2	0.13	0
	116	APC	112174415	A	AT	p.Ser1042fs	4.37	574	2	52	2	0.03	0.00
	116	APC	112175962	T	C	p.Ile1557Ile	9.24	536	14	69	4	0.05	0.02
	116	APC	112176954	A	C	p.Lys1888Thr	16.37	666	14	89	7	0.07	0.02
	116	APC	112177945	A	C	p.Gln2218His	17.23	572	16	82	8	0.08	0.02
	116	APC	112177977	CAA	C	p.Met2230fs	4.44	889	0	139	2	0.01	0
	116	TCF7L2	114925316	GA	G	p.Lys468fs	40.29	517	14	105	39	0.27	0.02
	116	CCDC15	124844937	T	C		4.88	167	0	31	2	0.06	0
	116	ACVR2A	148683699	C	T	p.Pro439Leu	6.20	581	0	35	3	0.07	0
	116	SYNE1	152765653	A	G	p.Ser1244Pro	7.15	766	0	53	3	0.05	0
	116	GRIA1	153078368	TC	T		6.65	1159	23	95	4	0.04	0.01
	116	RNF44	175956626	T	C	p.Glu345Gly	4.85	114	0	32	2	0.05	0
	116	PIK3CA	178917005	A	G		10.77	179	0	2	3	0.6	0
	116	PIK3CA	178921639	C	A		116.83	335	0	0	29	1	0
	116	PIK3CA	178936227	T	G		12.39	32	0	0	4	1	0
	116	TTN	179640344	T	C	p.Arg2083Gly	6.03	800	0	128	3	0.02	0
	116	MLK4	233498026	C	T	p.Ile513Ile	52.99	201	0	0	13	1	0
	116	KRAS	25378716	GA	G		4.56	737	6	53	5	0.08	0.00
	116	APC	112177506	T	G	p.Leu2072*	6.46	614	30	174	4	0.02	0.04
	117	LRRC7	70541793	C	NA	p.Gln1384*	5.16	268	0	22	2	0.08	0
	117	KCNH7	163279933	A	NA	p.Phe689Leu	5.19	268	0	21	2	0.08	0
	118	TONSL	145665472	GCCT	G	p.Glu470del	4.79	180	1	93	2	0.02	0.00
	118	TP53	7577538	C	T		143.92	452	0	76	45	0.37	0
	118	APC	112176954	A	C	p.Lys1888Thr	16.71	354	4	67	7	0.09	0.01
	118	APC	112175762	T	C	p.Phe1491Leu	8.61	313	18	60	4	0.06	0.05
	118	APC	112176755	G	C	p.Val1822Leu	4.12	393	11	59	3	0.04	0.02
	118	APC	112175962	T	C	p.Ile1557Ile	4.40	275	16	54	2	0.03	0.05
	118	APC	112174763	A	C	p.Arg1158Arg	4.45	299	7	51	2	0.03	0.02
	118	TP53	7576813	G	A		4.53	167	0	47	2	0.04	0
	118	APC	112179230	A	G	p.Met2647Val	4.56	510	0	45	2	0.04	0
	118	SPTY2D1	18631424	T	C	p.Lys681Arg	4.62	498	0	42	2	0.04	0
	118	KCNH7	163279916	G	A	p.Pro695Leu	4.62	402	0	42	2	0.04	0
	118	RPAP2	92801980	T	C	p.Phe539Leu	4.66	201	0	40	2	0.04	0
	118	TP53	7576793	G	A		4.70	132	1	38	2	0.05	0.00
	118	DNMT1	10267100	T	C		4.73	208	0	37	2	0.05	0
	118	TP53	7576789	A	G		4.29	119	0	36	2	0.05	0
	118	DOCK3	51417663	A	C		23.48	42	1	36	9	0.2	0.02
	118	TTN	179640469	C	T	p.Trp2041*	4.59	57	0	34	2	0.05	0
	118	TRIM48	55035891	C	T		4.83	201	0	33	2	0.05	0
	118	TCF7L2	114925200	C	T		4.81	127	0	31	2	0.06	0
	118	MANF	51417703	A	C		17.06	30	0	30	6	0.16	0
	118	APC	112173962	A	C	p.Met891Leu	4.07	228	23	28	3	0.09	0.09
	118	APC	112175759	C	CA	p.His1490fs	94.03	309	0	28	32	0.53	0
	118	MANF	51417738	C	T		5.03	16	0	26	2	0.07	0
	118	TP53	7576777	C	G		4.68	102	4	25	2	0.07	0.03
	118	TRIM48	55035862	T	C		11.26	180	0	25	4	0.13	0
	118	SGSM2	2268259	G	A	p.Gly357Arg	5.06	92	0	23	2	0.08	0
	118	PIK3CA	178951970	G	T	p.Gly1009*	5.20	230	0	21	2	0.08	0
	118	CRTC1	18888001	A	C	p.Ser588Arg	6.22	47	0	17	2	0.10	0
	118	CRTC1	18888002	G	A	p.Ser588Asn	6.22	47	0	17	2	0.10	0
	118	FBXW7	153249227	A	T		5.48	89	0	15	2	0.11	0
	118	PPP2R1A	52716096	G	A		5.53	73	0	14	2	0.12	0
	118	KRAS	25398281	C	T		13.18	203	1	7	4	0.36	0.00

## Sheet: Sup Table7
	Supplementary Table 7. Overview of plasma samples analysed.
	Patient	Timepoint id	Timepoint	Analysis
	pt101	1	Pre-treatment	ddPCR, Targeted cfDNA sequencing
	pt101	2	1 week	ddPCR
	pt101	3	2 week	ddPCR
	pt101	4	3 week	ddPCR
	pt101	5	First status evaluation	ddPCR
	pt101	6	progression	ddPCR
	pt102	1	Pre-treatment	ddPCR, Targeted cfDNA sequencing
	pt102	2	1 week	ddPCR
	pt102	3	2 week	ddPCR
	pt102	4	3 week	ddPCR
	pt102	5	First status evaluation	ddPCR
	pt103	1	Pre-treatment	ddPCR, Targeted cfDNA sequencing
	pt103	2	1 week	ddPCR
	pt103	3	2 week	ddPCR
	pt103	4	3 week	ddPCR
	pt103	5	First status evaluation	ddPCR, Targeted cfDNA sequencing
	pt103	6	progression	ddPCR, Targeted cfDNA sequencing
	pt104	1	Pre-treatment	ddPCR, Targeted cfDNA sequencing
	pt104	2	1 week	ddPCR
	pt104	3	2 week	ddPCR
	pt104	4	3 week	ddPCR
	pt104	5	First status evaluation	ddPCR
	pt104	6	progression	ddPCR
	pt105	1	Pre-treatment	ddPCR, Targeted cfDNA sequencing
	pt105	2	1 week	ddPCR
	pt105	3	2 week	ddPCR
	pt105	5	First status evaluation	ddPCR
	pt105	6	progression	ddPCR
	pt106	1	Pre-treatment	Targeted cfDNA sequencing
	pt107	1	Pre-treatment	ddPCR, Targeted cfDNA sequencing
	pt107	2	1 week	ddPCR
	pt107	3	2 week	ddPCR
	pt107	5	First status evaluation	ddPCR
	pt108	1	Pre-treatment	Targeted cfDNA sequencing
	pt109	1	Pre-treatment	ddPCR, Targeted cfDNA sequencing
	pt109	2	1 week	ddPCR
	pt109	3	2 week	ddPCR
	pt109	4	3 week	ddPCR
	pt109	5	First status evaluation	ddPCR
	pt109	6	progression	ddPCR
	pt110	1	Pre-treatment	ddPCR, Targeted cfDNA sequencing
	pt110	2	1 week	ddPCR
	pt110	3	2 week	ddPCR
	pt110	4	3 week	ddPCR
	pt110	5	First status evaluation	ddPCR
	pt111	1	Pre-treatment	ddPCR, Targeted cfDNA sequencing
	pt111	2	1 week	ddPCR
	pt111	3	2 week	ddPCR
	pt111	4	3 week	ddPCR
	pt112	1	Pre-treatment	ddPCR, Targeted cfDNA sequencing
	pt112	2	1 week	ddPCR
	pt113	1	Pre-treatment	ddPCR, Targeted cfDNA sequencing
	pt113	2	1 week	ddPCR
	pt113	3	2 week	ddPCR
	pt113	4	3 week	ddPCR
	pt113	5	First status evaluation	ddPCR
	pt113	6	progression	ddPCR
	pt114	1	Pre-treatment	ddPCR, Targeted cfDNA sequencing
	pt114	2	1 week	ddPCR
	pt114	3	2 week	ddPCR
	pt114	4	3 week	ddPCR
	pt114	5	First status evaluation	ddPCR
	pt115	1	Pre-treatment	ddPCR
	pt115	2	1 week	ddPCR
	pt115	3	2 week	ddPCR
	pt115	4	3 week	ddPCR
	pt115	5	First status evaluation	ddPCR
	pt115	6	progression	ddPCR
	pt116	1	Pre-treatment	ddPCR, Targeted cfDNA sequencing
	pt116	2	1 week	ddPCR
	pt116	3	2 week	ddPCR
	pt116	4	3 week	ddPCR
	pt116	5	First status evaluation	Targeted cfDNA sequencing
	pt116	6	progression	ddPCR
	pt116	6	Progression	Targeted cfDNA sequencing
	pt117	1	Pre-treatment	ddPCR, Targeted cfDNA sequencing
	pt117	2	1 week	ddPCR
	pt117	3	2 week	ddPCR
	pt118	1	Pre-treatment	ddPCR, Targeted cfDNA sequencing
	pt118	2	1 week	ddPCR
	pt118	3	2 week	ddPCR
	pt118	4	3 week	ddPCR
	pt118	6	progression	ddPCR
	pt119	1	Pre-treatment	ddPCR
	pt119	2	1 week	ddPCR
	pt119	3	2 week	ddPCR
	pt119	4	3 week	ddPCR
	pt119	5	First status evaluation	ddPCR
	pt119	6	progression	ddPCR
	pt120	1	Pre-treatment	ddPCR
	pt120	2	1 week	ddPCR
	pt120	3	2 week	ddPCR
	pt120	4	3 week	ddPCR
	pt120	5	First status evaluation	ddPCR
	pt121	1	Pre-treatment	ddPCR
	pt121	2	1 week	ddPCR
	pt121	3	2 week	ddPCR
	pt121	4	3 week	ddPCR
	pt121	5	First status evaluation	ddPCR
	pt122	1	Pre-treatment	ddPCR
	pt122	2	1 week	ddPCR
	pt122	3	2 week	ddPCR
	pt122	4	3 week	ddPCR
	pt122	5	First status evaluation	ddPCR
	pt123	1	Pre-treatment	ddPCR
	pt123	2	1 week	ddPCR
	pt123	3	2 week	ddPCR
	pt123	4	3 week	ddPCR
	pt123	5	First status evaluation	ddPCR
	pt124	1	Pre-treatment	ddPCR
	pt124	2	1 week	ddPCR
	pt124	3	2 week	ddPCR
	pt124	4	3 week	ddPCR
	pt124	5	First status evaluation	ddPCR
